# Supplementary material for: Bis(2,2′-bipyridine)bis­{μ3-cis-N-(2-carboxyl­atophen­yl)-N′-[3-(dimethyl­amino)prop­yl]oxamidato(3−)}­bis(per­chlorato)­tetra­nickel(II) methanol disolvate
Source: Acta Crystallogr Sect E Struct Rep Online. 2009 Nov 28;65(Pt 12):m1691. doi: 10.1107/S160053680905017X (PMC2971995; doi:10.1107/S160053680905017X)
Supplement: Supplementary file 1 [file e-65-m1691-sup1.cif]

##############################################################################
###                                                                        ###
###        Electronic paper (Acta Crystallographica Section E)             ###
###                                                                        ###
##############################################################################
#                                                                            #
# This CIF contains the data in a paper accepted for publication in Acta     #
# Crystallographica Section E. It conforms to the requirements of Notes      #
# for Authors for Section E, and has been peer reviewed under the auspices   #
# of the IUCr Commission on Journals.                                        #
#                                                                            #
# Full details of the Crystallographic Information File format               #
# are given in the paper "The Crystallographic Information File (CIF):       #
# a New Standard Archive File for Crystallography" by S. R. Hall, F. H.      #
# Allen and I. D. Brown [Acta Cryst. (1991), A47, 655-685].                  #
#                                                                            #
# The current version of the core CIF dictionary is obtainable from          #
# ftp://ftp.iucr.org/pub/cif_core.dic. The current version number is 2.4.    #
#                                                                            #
# Software is freely available for graphical display of the structure(s) in  #
# this CIF.  For information consult the CIF home page http://www.iucr.org/  #
# cif/home.html                                                              #
#                                                                            #
# This file may be used for bona fide research purposes within the           #
# scientific community so long as proper attribution is given to the journal # 
# article from which it was obtained.                                        #
#                                                                            #
##############################################################################
                                             
data_I
_audit_creation_method     SHELXL-97
_chemical_name_systematic
;
Bis(2,2'-bipyridine)bis{\m~3~-<i>cis</i>-<i>N</i>-(2-carboxylatophenyl)-
<i>N</i>'-[3-(dimethylamino)propyl]oxamidato(3-)}bis(perchlorato)tetranickel(II)
methanol disolvate
;
_chemical_name_common     ?
_chemical_formula_moiety     'C48 H48 Cl2 N10 Ni4 O16, 2(C H4 O)'
_chemical_formula_sum     'C50 H56 Cl2 N10 Ni4 O18'
_chemical_formula_iupac     '[Ni4 (C14 H16 N3 O4)2 (Cl O4)2 (C10 H8 N2)2]'
_chemical_formula_weight     1390.79
_chemical_melting_point     ?
_symmetry_cell_setting     Triclinic
_symmetry_space_group_name_H-M     'P -1'
_symmetry_space_group_name_Hall     '-P 1'
loop_
    _symmetry_equiv_pos_as_xyz
    'x, y, z'
    '-x, -y, -z'
_cell_length_a     10.854(4)
_cell_length_b     11.309(4)
_cell_length_c     12.728(5)
_cell_angle_alpha     67.724(4)
_cell_angle_beta     73.357(4)
_cell_angle_gamma     75.411(4)
_cell_volume     1367.0(9)
_cell_formula_units_Z     1
_cell_measurement_reflns_used     3928
_cell_measurement_theta_min     2.175
_cell_measurement_theta_max     28.142
_cell_measurement_temperature     298(2)
_exptl_crystal_description     block
_exptl_crystal_colour     green
_exptl_crystal_size_max     0.21
_exptl_crystal_size_mid     0.16
_exptl_crystal_size_min     0.14
_exptl_crystal_density_diffrn     1.689
_exptl_crystal_density_meas     ?
_exptl_crystal_density_method     'not measured'
_exptl_crystal_F_000     716
_exptl_absorpt_coefficient_mu     1.538
_exptl_absorpt_correction_type     multi-scan
_exptl_absorpt_process_details     '(SADABS; Sheldrick, 1996)'
_exptl_absorpt_correction_T_min     0.7383
_exptl_absorpt_correction_T_max     0.8135
_exptl_special_details
;
Yield, 61%, analysis, calculated for C~50~H~56~Cl~2~N~10~O~18~Ni~4~:
C 43.18, H, 4.06; N 10.07%; found: C 43.22, H 4.15, N, 10.09%.
;
_diffrn_ambient_temperature     298(2)
_diffrn_radiation_type     MoK\a
_diffrn_radiation_wavelength     0.71073
_diffrn_radiation_source     'fine-focus sealed tube'
_diffrn_radiation_monochromator     graphite
_diffrn_measurement_device_type     'Bruker SMART CCD'
_diffrn_measurement_method     '\f and \w scans'
_diffrn_detector_area_resol_mean     ?
_diffrn_reflns_number     7296
_diffrn_reflns_av_R_equivalents     0.0148
_diffrn_reflns_av_sigmaI/netI     0.0297
_diffrn_reflns_theta_min     1.77
_diffrn_reflns_theta_max     25.24
_diffrn_reflns_theta_full     25.24
_diffrn_measured_fraction_theta_max     0.981
_diffrn_measured_fraction_theta_full     0.981
_diffrn_reflns_limit_h_min     -12
_diffrn_reflns_limit_h_max     13
_diffrn_reflns_limit_k_min     -13
_diffrn_reflns_limit_k_max     9
_diffrn_reflns_limit_l_min     -15
_diffrn_reflns_limit_l_max     12
_diffrn_standards_number     0
_diffrn_standards_interval_count     ?
_diffrn_standards_interval_time     ?
_diffrn_standards_decay_%     ?
_refine_special_details
;
 Refinement of F^2^ against ALL reflections.  The weighted R-factor wR and
 goodness of fit S are based on F^2^, conventional R-factors R are based
 on F, with F set to zero for negative F^2^. The threshold expression of
 F^2^ > 2sigma(F^2^) is used only for calculating R-factors(gt) etc. and is
 not relevant to the choice of reflections for refinement.  R-factors based
 on F^2^ are statistically about twice as large as those based on F, and R-
 factors based on ALL data will be even larger.
;
_reflns_number_total     4850
_reflns_number_gt     3963
_reflns_threshold_expression     I>2sigma(I)
_refine_ls_structure_factor_coef     Fsqd
_refine_ls_matrix_type     full
_refine_ls_R_factor_all     0.0429
_refine_ls_R_factor_gt     0.0324
_refine_ls_wR_factor_gt     0.0812
_refine_ls_wR_factor_ref     0.0873
_refine_ls_goodness_of_fit_ref     1.038
_refine_ls_restrained_S_all     1.038
_refine_ls_number_reflns     4850
_refine_ls_number_parameters     383
_refine_ls_number_restraints     0
_refine_ls_hydrogen_treatment     constr
_refine_ls_weighting_scheme     calc
_refine_ls_weighting_details
         'calc w=1/[\s^2^(Fo^2^)+(0.0445P)^2^+0.6427P] where P=(Fo^2^+2Fc^2^)/3'
_atom_sites_solution_hydrogens     geom
_atom_sites_solution_primary     direct
_atom_sites_solution_secondary     difmap
_refine_ls_shift/su_max     0.001
_refine_ls_shift/su_mean     0.000
_refine_diff_density_max     0.326
_refine_diff_density_min     -0.556
_refine_ls_extinction_method     none
_refine_ls_extinction_coef     ?
loop_
    _atom_type_symbol
    _atom_type_description
    _atom_type_scat_dispersion_real
    _atom_type_scat_dispersion_imag
    _atom_type_scat_source
    'C' 'C' 0.0033 0.0016
                         'International Tables Vol C Tables 4.2.6.8 and 6.1.1.4'
    'H' 'H' 0.0000 0.0000
                         'International Tables Vol C Tables 4.2.6.8 and 6.1.1.4'
    'Cl' 'Cl' 0.1484 0.1585
                         'International Tables Vol C Tables 4.2.6.8 and 6.1.1.4'
    'Ni' 'Ni' 0.3393 1.1124
                         'International Tables Vol C Tables 4.2.6.8 and 6.1.1.4'
    'N' 'N' 0.0061 0.0033
                         'International Tables Vol C Tables 4.2.6.8 and 6.1.1.4'
    'O' 'O' 0.0106 0.0060
                         'International Tables Vol C Tables 4.2.6.8 and 6.1.1.4'
_computing_data_collection     'SMART (Bruker, 1998)'
_computing_cell_refinement     'SAINT (Bruker, 1998)'
_computing_data_reduction     'SAINT (Bruker, 1998)'
_computing_structure_solution     'SHELXS97 (Sheldrick, 2008)'
_computing_structure_refinement     'SHELXL97 (Sheldrick, 2008)'
_computing_molecular_graphics     'SHELXTL (Sheldrick, 2008)'
_computing_publication_material
                            'SHELXL97 (Sheldrick, 2008) and PLATON (Spek, 2009)'
loop_
    _atom_site_type_symbol
    _atom_site_label
    _atom_site_fract_x
    _atom_site_fract_y
    _atom_site_fract_z
    _atom_site_U_iso_or_equiv
    _atom_site_adp_type
    _atom_site_calc_flag
    _atom_site_refinement_flags
    _atom_site_occupancy
    _atom_site_disorder_assembly
    _atom_site_disorder_group
    Ni Ni1 0.84712(3) -0.11565(3) 0.73827(3) 0.03336(11) Uani d . 1 . .
    Ni Ni2 0.72954(3) 0.35869(3) 0.46787(3) 0.03195(11) Uani d . 1 . .
    O O1 0.9263(2) -0.2738(2) 0.70987(18) 0.0586(6) Uani d . 1 . .
    O O2 1.06150(19) -0.39494(18) 0.61253(18) 0.0456(5) Uani d . 1 . .
    O O3 0.7747(2) 0.18517(17) 0.45514(16) 0.0400(5) Uani d . 1 . .
    O O4 0.73515(19) 0.26666(17) 0.63062(16) 0.0380(4) Uani d . 1 . .
    N N1 0.8309(2) -0.0280(2) 0.57245(18) 0.0318(5) Uani d . 1 . .
    N N2 0.7889(2) 0.0574(2) 0.74936(19) 0.0388(5) Uani d . 1 . .
    N N3 0.8932(2) -0.2005(2) 0.9003(2) 0.0437(6) Uani d . 1 . .
    N N4 0.6571(2) 0.4495(2) 0.32480(19) 0.0367(5) Uani d . 1 . .
    N N5 0.6681(2) 0.5300(2) 0.4873(2) 0.0363(5) Uani d . 1 . .
    C C1 0.9762(3) -0.2980(3) 0.6150(3) 0.0384(6) Uani d . 1 . .
    C C2 0.9259(3) -0.2161(3) 0.5073(2) 0.0338(6) Uani d . 1 . .
    C C3 0.9484(3) -0.2750(3) 0.4233(3) 0.0420(7) Uani d . 1 . .
    H H3 0.9979 -0.3573 0.4349 0.050 Uiso calc R 1 . .
    C C4 0.8995(3) -0.2150(3) 0.3240(3) 0.0480(7) Uani d . 1 . .
    H H4 0.9160 -0.2555 0.2689 0.058 Uiso calc R 1 . .
    C C5 0.8253(3) -0.0928(3) 0.3077(3) 0.0458(7) Uani d . 1 . .
    H H5 0.7905 -0.0514 0.2416 0.055 Uiso calc R 1 . .
    C C6 0.8026(3) -0.0321(3) 0.3886(2) 0.0407(7) Uani d . 1 . .
    H H6 0.7522 0.0498 0.3761 0.049 Uiso calc R 1 . .
    C C7 0.8531(3) -0.0904(2) 0.4887(2) 0.0324(6) Uani d . 1 . .
    C C8 0.7944(2) 0.0971(2) 0.5502(2) 0.0309(6) Uani d . 1 . .
    C C9 0.7718(3) 0.1443(2) 0.6517(2) 0.0330(6) Uani d . 1 . .
    C C10 0.7595(4) 0.0988(3) 0.8514(3) 0.0522(8) Uani d . 1 . .
    H H10A 0.6682 0.0971 0.8886 0.063 Uiso calc R 1 . .
    H H10B 0.7746 0.1873 0.8263 0.063 Uiso calc R 1 . .
    C C11 0.8409(4) 0.0144(3) 0.9376(3) 0.0613(10) Uani d . 1 . .
    H H11A 0.8175 0.0462 1.0028 0.074 Uiso calc R 1 . .
    H H11B 0.9316 0.0221 0.9016 0.074 Uiso calc R 1 . .
    C C12 0.8276(4) -0.1261(3) 0.9829(3) 0.0593(9) Uani d . 1 . .
    H H12A 0.7355 -0.1321 1.0053 0.071 Uiso calc R 1 . .
    H H12B 0.8628 -0.1677 1.0525 0.071 Uiso calc R 1 . .
    C C13 0.8543(4) -0.3307(3) 0.9596(3) 0.0563(9) Uani d . 1 . .
    H H13A 0.9003 -0.3859 0.9142 0.084 Uiso calc R 1 . .
    H H13B 0.7622 -0.3233 0.9678 0.084 Uiso calc R 1 . .
    H H13C 0.8754 -0.3673 1.0350 0.084 Uiso calc R 1 . .
    C C14 1.0355(3) -0.2162(4) 0.8801(3) 0.0675(10) Uani d . 1 . .
    H H14A 1.0617 -0.2516 0.9533 0.101 Uiso calc R 1 . .
    H H14B 1.0630 -0.1335 0.8377 0.101 Uiso calc R 1 . .
    H H14C 1.0750 -0.2738 0.8359 0.101 Uiso calc R 1 . .
    C C15 0.6502(3) 0.3972(3) 0.2487(2) 0.0437(7) Uani d . 1 . .
    H H15 0.6840 0.3101 0.2603 0.052 Uiso calc R 1 . .
    C C16 0.5948(3) 0.4677(3) 0.1537(3) 0.0520(8) Uani d . 1 . .
    H H16 0.5908 0.4289 0.1023 0.062 Uiso calc R 1 . .
    C C17 0.5453(3) 0.5971(3) 0.1365(3) 0.0534(8) Uani d . 1 . .
    H H17 0.5081 0.6469 0.0728 0.064 Uiso calc R 1 . .
    C C18 0.5513(3) 0.6523(3) 0.2147(3) 0.0462(7) Uani d . 1 . .
    H H18 0.5187 0.7393 0.2042 0.055 Uiso calc R 1 . .
    C C19 0.6065(3) 0.5760(3) 0.3084(2) 0.0356(6) Uani d . 1 . .
    C C20 0.6125(3) 0.6218(3) 0.4019(2) 0.0351(6) Uani d . 1 . .
    C C21 0.5636(3) 0.7460(3) 0.4056(3) 0.0445(7) Uani d . 1 . .
    H H21 0.5251 0.8083 0.3467 0.053 Uiso calc R 1 . .
    C C22 0.5732(3) 0.7761(3) 0.4990(3) 0.0488(8) Uani d . 1 . .
    H H22 0.5405 0.8588 0.5033 0.059 Uiso calc R 1 . .
    C C23 0.6312(3) 0.6828(3) 0.5847(3) 0.0455(7) Uani d . 1 . .
    H H23 0.6387 0.7015 0.6476 0.055 Uiso calc R 1 . .
    C C24 0.6781(3) 0.5609(3) 0.5758(3) 0.0426(7) Uani d . 1 . .
    H H24 0.7182 0.4980 0.6334 0.051 Uiso calc R 1 . .
    Cl Cl1 0.49509(8) -0.11510(8) 0.81502(7) 0.0508(2) Uani d . 1 . .
    O O5 0.6183(3) -0.1925(3) 0.8306(3) 0.0928(10) Uani d . 1 . .
    O O6 0.4947(4) -0.0733(3) 0.6956(3) 0.1125(13) Uani d . 1 . .
    O O7 0.4736(3) -0.0026(3) 0.8472(3) 0.0911(9) Uani d . 1 . .
    O O8 0.3950(3) -0.1885(3) 0.8805(4) 0.1155(13) Uani d . 1 . .
    O O9 0.9657(4) 0.4193(3) 0.8309(3) 0.1074(12) Uani d . 1 . .
    H H9 0.9999 0.4646 0.7666 0.129 Uiso calc R 1 . .
    C C25 0.8308(6) 0.4297(5) 0.8360(5) 0.123(2) Uani d . 1 . .
    H H25A 0.7916 0.3737 0.9099 0.185 Uiso calc R 1 . .
    H H25B 0.8209 0.4049 0.7750 0.185 Uiso calc R 1 . .
    H H25C 0.7889 0.5176 0.8267 0.185 Uiso calc R 1 . .
loop_
    _atom_site_aniso_label
    _atom_site_aniso_U_11
    _atom_site_aniso_U_22
    _atom_site_aniso_U_33
    _atom_site_aniso_U_12
    _atom_site_aniso_U_13
    _atom_site_aniso_U_23
    Ni1 0.0426(2) 0.02493(19) 0.02760(19) 0.00177(15) -0.00980(15) -0.00623(14)
    Ni2 0.0383(2) 0.02207(18) 0.03246(19) 0.00241(14) -0.01060(15) -0.00812(14)
    O1 0.0859(17) 0.0354(11) 0.0383(12) 0.0159(11) -0.0141(11) -0.0103(10)
    O2 0.0396(11) 0.0332(11) 0.0550(13) 0.0053(9) -0.0080(9) -0.0134(9)
    O3 0.0553(13) 0.0289(10) 0.0339(10) -0.0008(9) -0.0151(9) -0.0080(8)
    O4 0.0462(12) 0.0275(10) 0.0374(10) 0.0018(8) -0.0103(9) -0.0114(8)
    N1 0.0363(12) 0.0278(11) 0.0302(11) -0.0024(10) -0.0077(9) -0.0098(9)
    N2 0.0522(15) 0.0323(12) 0.0298(12) -0.0015(11) -0.0115(11) -0.0094(10)
    N3 0.0489(15) 0.0396(14) 0.0371(13) -0.0032(11) -0.0124(11) -0.0068(11)
    N4 0.0383(13) 0.0326(12) 0.0367(12) -0.0034(10) -0.0083(10) -0.0101(10)
    N5 0.0352(13) 0.0308(12) 0.0393(13) -0.0027(10) -0.0064(10) -0.0105(10)
    C1 0.0363(16) 0.0316(15) 0.0440(17) -0.0056(13) -0.0044(13) -0.0120(13)
    C2 0.0291(14) 0.0335(14) 0.0389(15) -0.0065(11) -0.0028(11) -0.0144(12)
    C3 0.0401(16) 0.0387(16) 0.0489(18) -0.0033(13) -0.0038(13) -0.0225(14)
    C4 0.0510(19) 0.0539(19) 0.0478(18) -0.0093(15) -0.0067(15) -0.0286(15)
    C5 0.0536(19) 0.0483(18) 0.0398(16) -0.0132(15) -0.0133(14) -0.0136(14)
    C6 0.0465(17) 0.0340(15) 0.0421(16) -0.0040(13) -0.0137(13) -0.0116(13)
    C7 0.0313(14) 0.0316(14) 0.0332(14) -0.0073(11) -0.0028(11) -0.0111(11)
    C8 0.0307(14) 0.0284(13) 0.0306(14) -0.0015(11) -0.0075(11) -0.0079(11)
    C9 0.0320(14) 0.0290(14) 0.0363(15) -0.0030(11) -0.0072(11) -0.0103(12)
    C10 0.078(2) 0.0426(17) 0.0389(17) 0.0012(16) -0.0177(16) -0.0195(14)
    C11 0.087(3) 0.058(2) 0.0435(19) 0.0010(19) -0.0245(18) -0.0219(16)
    C12 0.081(3) 0.055(2) 0.0368(17) -0.0009(18) -0.0176(17) -0.0119(15)
    C13 0.068(2) 0.0456(19) 0.0420(18) -0.0086(17) -0.0132(16) 0.0011(14)
    C14 0.049(2) 0.077(3) 0.066(2) -0.0087(19) -0.0188(18) -0.008(2)
    C15 0.0498(18) 0.0396(16) 0.0407(16) -0.0056(14) -0.0082(14) -0.0143(13)
    C16 0.062(2) 0.055(2) 0.0385(17) -0.0106(17) -0.0110(15) -0.0139(15)
    C17 0.054(2) 0.059(2) 0.0398(17) -0.0039(16) -0.0160(15) -0.0065(15)
    C18 0.0439(18) 0.0388(16) 0.0423(17) 0.0022(13) -0.0104(14) -0.0034(13)
    C19 0.0296(14) 0.0309(14) 0.0390(15) -0.0020(11) -0.0046(12) -0.0073(12)
    C20 0.0302(14) 0.0286(14) 0.0414(15) -0.0033(11) -0.0060(12) -0.0079(12)
    C21 0.0414(17) 0.0295(15) 0.0558(19) -0.0017(13) -0.0088(14) -0.0105(14)
    C22 0.0462(18) 0.0321(16) 0.065(2) -0.0060(14) -0.0026(15) -0.0196(15)
    C23 0.0443(17) 0.0427(17) 0.0530(19) -0.0094(14) -0.0046(14) -0.0223(15)
    C24 0.0446(17) 0.0414(16) 0.0444(17) -0.0040(13) -0.0116(14) -0.0175(14)
    Cl1 0.0531(5) 0.0441(4) 0.0561(5) -0.0004(4) -0.0177(4) -0.0178(4)
    O5 0.0651(18) 0.0728(19) 0.117(2) 0.0084(15) -0.0425(17) -0.0015(17)
    O6 0.156(3) 0.104(2) 0.074(2) 0.046(2) -0.059(2) -0.0422(19)
    O7 0.122(3) 0.0686(18) 0.098(2) -0.0174(17) -0.0168(19) -0.0475(17)
    O8 0.081(2) 0.076(2) 0.181(4) -0.0366(18) 0.016(2) -0.050(2)
    O9 0.180(4) 0.0602(19) 0.067(2) 0.002(2) -0.036(2) -0.0106(15)
    C25 0.185(6) 0.079(3) 0.143(5) -0.048(4) -0.117(5) 0.000(3)
_geom_special_details
;
 All esds (except the esd in the dihedral angle between two l.s. planes)
 are estimated using the full covariance matrix.  The cell esds are taken
 into account individually in the estimation of esds in distances, angles
 and torsion angles; correlations between esds in cell parameters are only
 used when they are defined by crystal symmetry.  An approximate (isotropic)
 treatment of cell esds is used for estimating esds involving l.s. planes.
;
loop_
    _geom_bond_atom_site_label_1
    _geom_bond_atom_site_label_2
    _geom_bond_site_symmetry_2
    _geom_bond_distance
    _geom_bond_publ_flag
    Ni1 O1 . 1.899(2) ?
    Ni1 N2 . 1.945(2) ?
    Ni1 N1 . 2.002(2) ?
    Ni1 N3 . 2.067(2) ?
    Ni2 O4 . 1.9452(19) ?
    Ni2 O3 . 1.957(2) ?
    Ni2 N5 . 1.969(2) ?
    Ni2 N4 . 1.996(2) ?
    Ni2 O2 2_756 2.276(2) ?
    O1 C1 . 1.276(3) ?
    O2 C1 . 1.248(3) ?
    O2 Ni2 2_756 2.276(2) ?
    O3 C8 . 1.276(3) ?
    O4 C9 . 1.284(3) ?
    N1 C8 . 1.310(3) ?
    N1 C7 . 1.426(3) ?
    N2 C9 . 1.288(3) ?
    N2 C10 . 1.469(4) ?
    N3 C14 . 1.468(4) ?
    N3 C13 . 1.484(4) ?
    N3 C12 . 1.504(4) ?
    N4 C15 . 1.338(4) ?
    N4 C19 . 1.355(3) ?
    N5 C24 . 1.339(4) ?
    N5 C20 . 1.351(3) ?
    C1 C2 . 1.498(4) ?
    C2 C3 . 1.400(4) ?
    C2 C7 . 1.409(4) ?
    C3 C4 . 1.375(4) ?
    C3 H3 . 0.9300 ?
    C4 C5 . 1.386(4) ?
    C4 H4 . 0.9300 ?
    C5 C6 . 1.376(4) ?
    C5 H5 . 0.9300 ?
    C6 C7 . 1.393(4) ?
    C6 H6 . 0.9300 ?
    C8 C9 . 1.513(4) ?
    C10 C11 . 1.494(4) ?
    C10 H10A . 0.9700 ?
    C10 H10B . 0.9700 ?
    C11 C12 . 1.500(5) ?
    C11 H11A . 0.9700 ?
    C11 H11B . 0.9700 ?
    C12 H12A . 0.9700 ?
    C12 H12B . 0.9700 ?
    C13 H13A . 0.9600 ?
    C13 H13B . 0.9600 ?
    C13 H13C . 0.9600 ?
    C14 H14A . 0.9600 ?
    C14 H14B . 0.9600 ?
    C14 H14C . 0.9600 ?
    C15 C16 . 1.380(4) ?
    C15 H15 . 0.9300 ?
    C16 C17 . 1.381(5) ?
    C16 H16 . 0.9300 ?
    C17 C18 . 1.384(4) ?
    C17 H17 . 0.9300 ?
    C18 C19 . 1.376(4) ?
    C18 H18 . 0.9300 ?
    C19 C20 . 1.488(4) ?
    C20 C21 . 1.385(4) ?
    C21 C22 . 1.390(4) ?
    C21 H21 . 0.9300 ?
    C22 C23 . 1.373(4) ?
    C22 H22 . 0.9300 ?
    C23 C24 . 1.380(4) ?
    C23 H23 . 0.9300 ?
    C24 H24 . 0.9300 ?
    Cl1 O8 . 1.405(3) ?
    Cl1 O6 . 1.411(3) ?
    Cl1 O5 . 1.422(3) ?
    Cl1 O7 . 1.426(3) ?
    O9 C25 . 1.424(6) ?
    O9 H9 . 0.8200 ?
    C25 H25A . 0.9600 ?
    C25 H25B . 0.9600 ?
    C25 H25C . 0.9600 ?
loop_
    _geom_angle_atom_site_label_1
    _geom_angle_atom_site_label_2
    _geom_angle_atom_site_label_3
    _geom_angle_site_symmetry_1
    _geom_angle_site_symmetry_3
    _geom_angle
    _geom_angle_publ_flag
    O1 Ni1 N2 . . 171.10(10) ?
    O1 Ni1 N1 . . 91.11(9) ?
    N2 Ni1 N1 . . 84.53(9) ?
    O1 Ni1 N3 . . 87.70(10) ?
    N2 Ni1 N3 . . 95.41(10) ?
    N1 Ni1 N3 . . 171.13(10) ?
    O4 Ni2 O3 . . 84.13(8) ?
    O4 Ni2 N5 . . 94.63(9) ?
    O3 Ni2 N5 . . 174.87(9) ?
    O4 Ni2 N4 . . 159.66(9) ?
    O3 Ni2 N4 . . 97.63(9) ?
    N5 Ni2 N4 . . 81.80(9) ?
    O4 Ni2 O2 . 2_756 102.30(8) ?
    O3 Ni2 O2 . 2_756 91.41(8) ?
    N5 Ni2 O2 . 2_756 93.72(8) ?
    N4 Ni2 O2 . 2_756 97.92(9) ?
    C1 O1 Ni1 . . 131.07(19) ?
    C1 O2 Ni2 . 2_756 116.82(18) ?
    C8 O3 Ni2 . . 112.51(16) ?
    C9 O4 Ni2 . . 112.20(17) ?
    C8 N1 C7 . . 123.5(2) ?
    C8 N1 Ni1 . . 110.62(17) ?
    C7 N1 Ni1 . . 125.87(17) ?
    C9 N2 C10 . . 118.0(2) ?
    C9 N2 Ni1 . . 112.66(18) ?
    C10 N2 Ni1 . . 129.33(18) ?
    C14 N3 C13 . . 108.2(3) ?
    C14 N3 C12 . . 111.1(3) ?
    C13 N3 C12 . . 105.6(3) ?
    C14 N3 Ni1 . . 106.2(2) ?
    C13 N3 Ni1 . . 111.19(19) ?
    C12 N3 Ni1 . . 114.47(19) ?
    C15 N4 C19 . . 118.7(2) ?
    C15 N4 Ni2 . . 126.8(2) ?
    C19 N4 Ni2 . . 114.46(19) ?
    C24 N5 C20 . . 119.1(2) ?
    C24 N5 Ni2 . . 125.47(19) ?
    C20 N5 Ni2 . . 115.39(19) ?
    O2 C1 O1 . . 120.4(3) ?
    O2 C1 C2 . . 119.2(3) ?
    O1 C1 C2 . . 120.3(2) ?
    C3 C2 C7 . . 119.0(3) ?
    C3 C2 C1 . . 115.6(2) ?
    C7 C2 C1 . . 125.3(2) ?
    C4 C3 C2 . . 121.9(3) ?
    C4 C3 H3 . . 119.0 ?
    C2 C3 H3 . . 119.0 ?
    C3 C4 C5 . . 118.7(3) ?
    C3 C4 H4 . . 120.7 ?
    C5 C4 H4 . . 120.7 ?
    C6 C5 C4 . . 120.6(3) ?
    C6 C5 H5 . . 119.7 ?
    C4 C5 H5 . . 119.7 ?
    C5 C6 C7 . . 121.6(3) ?
    C5 C6 H6 . . 119.2 ?
    C7 C6 H6 . . 119.2 ?
    C6 C7 C2 . . 118.2(2) ?
    C6 C7 N1 . . 122.0(2) ?
    C2 C7 N1 . . 119.8(2) ?
    O3 C8 N1 . . 129.3(2) ?
    O3 C8 C9 . . 115.1(2) ?
    N1 C8 C9 . . 115.5(2) ?
    O4 C9 N2 . . 127.6(2) ?
    O4 C9 C8 . . 115.8(2) ?
    N2 C9 C8 . . 116.6(2) ?
    N2 C10 C11 . . 112.3(3) ?
    N2 C10 H10A . . 109.2 ?
    C11 C10 H10A . . 109.2 ?
    N2 C10 H10B . . 109.2 ?
    C11 C10 H10B . . 109.2 ?
    H10A C10 H10B . . 107.9 ?
    C10 C11 C12 . . 114.6(3) ?
    C10 C11 H11A . . 108.6 ?
    C12 C11 H11A . . 108.6 ?
    C10 C11 H11B . . 108.6 ?
    C12 C11 H11B . . 108.6 ?
    H11A C11 H11B . . 107.6 ?
    C11 C12 N3 . . 115.9(3) ?
    C11 C12 H12A . . 108.3 ?
    N3 C12 H12A . . 108.3 ?
    C11 C12 H12B . . 108.3 ?
    N3 C12 H12B . . 108.3 ?
    H12A C12 H12B . . 107.4 ?
    N3 C13 H13A . . 109.5 ?
    N3 C13 H13B . . 109.5 ?
    H13A C13 H13B . . 109.5 ?
    N3 C13 H13C . . 109.5 ?
    H13A C13 H13C . . 109.5 ?
    H13B C13 H13C . . 109.5 ?
    N3 C14 H14A . . 109.5 ?
    N3 C14 H14B . . 109.5 ?
    H14A C14 H14B . . 109.5 ?
    N3 C14 H14C . . 109.5 ?
    H14A C14 H14C . . 109.5 ?
    H14B C14 H14C . . 109.5 ?
    N4 C15 C16 . . 122.5(3) ?
    N4 C15 H15 . . 118.8 ?
    C16 C15 H15 . . 118.8 ?
    C17 C16 C15 . . 118.5(3) ?
    C17 C16 H16 . . 120.7 ?
    C15 C16 H16 . . 120.7 ?
    C16 C17 C18 . . 119.6(3) ?
    C16 C17 H17 . . 120.2 ?
    C18 C17 H17 . . 120.2 ?
    C19 C18 C17 . . 118.9(3) ?
    C19 C18 H18 . . 120.6 ?
    C17 C18 H18 . . 120.6 ?
    N4 C19 C18 . . 121.8(3) ?
    N4 C19 C20 . . 114.1(2) ?
    C18 C19 C20 . . 124.1(3) ?
    N5 C20 C21 . . 121.3(3) ?
    N5 C20 C19 . . 114.3(2) ?
    C21 C20 C19 . . 124.4(3) ?
    C20 C21 C22 . . 118.9(3) ?
    C20 C21 H21 . . 120.6 ?
    C22 C21 H21 . . 120.6 ?
    C23 C22 C21 . . 119.6(3) ?
    C23 C22 H22 . . 120.2 ?
    C21 C22 H22 . . 120.2 ?
    C22 C23 C24 . . 118.7(3) ?
    C22 C23 H23 . . 120.7 ?
    C24 C23 H23 . . 120.7 ?
    N5 C24 C23 . . 122.4(3) ?
    N5 C24 H24 . . 118.8 ?
    C23 C24 H24 . . 118.8 ?
    O8 Cl1 O6 . . 110.1(3) ?
    O8 Cl1 O5 . . 110.0(2) ?
    O6 Cl1 O5 . . 107.5(2) ?
    O8 Cl1 O7 . . 109.6(2) ?
    O6 Cl1 O7 . . 107.6(2) ?
    O5 Cl1 O7 . . 112.0(2) ?
    C25 O9 H9 . . 109.5 ?
    O9 C25 H25A . . 109.5 ?
    O9 C25 H25B . . 109.5 ?
    H25A C25 H25B . . 109.5 ?
    O9 C25 H25C . . 109.5 ?
    H25A C25 H25C . . 109.5 ?
    H25B C25 H25C . . 109.5 ?
loop_
    _geom_hbond_atom_site_label_D
    _geom_hbond_atom_site_label_H
    _geom_hbond_atom_site_label_A
    _geom_hbond_site_symmetry_A
    _geom_hbond_distance_DH
    _geom_hbond_distance_HA
    _geom_hbond_distance_DA
    _geom_hbond_angle_DHA
    O9 H9 O1 1_565 0.82 2.73 3.190(4) 117.6
    O9 H9 O2 1_565 0.82 2.06 2.870(4) 169.7
    C4 H4 O9 2_756 0.93 2.52 3.387(5) 155.3
    C13 H13C O9 2_757 0.96 2.58 3.451(5) 151.1
    C3 H3 O2 . 0.93 2.41 2.744(4) 101.3
    C6 H6 O3 . 0.93 2.22 2.812(3) 121.1
    C10 H10B O4 . 0.97 2.43 2.775(4) 100.3
    C13 H13A O1 . 0.96 2.39 2.899(4) 112.7
    C13 H13B O5 . 0.96 2.47 3.186(4) 130.9
    C14 H14C O1 . 0.96 2.58 3.074(5) 112.1
    C24 H24 O4 . 0.93 2.59 3.065(4) 112.3
data_global
_journal_date_recd_electronic     2009-11-09
_journal_date_accepted     2009-11-22
_journal_name_full     'Acta Crystallographica, Section E'
_journal_year     2009
_journal_volume     65
_journal_issue     12
_journal_page_first     m1691
_journal_page_last     m1691
_journal_paper_category     QM
_journal_coeditor_code     PV2236
_publ_contact_author_name     'Pro. Zhongjun Gao'
_publ_contact_author_address
;
Deapartment of Chemistry , Jining University
Shandong 273155
P.R.China
;
_publ_contact_author_email     zhongjungao@yahoo.cn
_publ_contact_author_fax     ?
_publ_contact_author_phone     ?
_publ_section_title
;\
Bis(2,2'-bipyridine)bis{\m~3~-<i>cis</i>-<i>N</i>-(2-carboxylatophenyl)-\
<i>N</i>'-[3-(dimethylamino)propyl]oxamidato(3-)}bis(perchlorato)tetranickel(II)
methanol disolvate
;
loop_
    _publ_author_name
    _publ_author_address
    'Chunliang Tian'
;
Deapartment of Chemistry
Jining University
Shandong 273155
People's Republic of China
;
    'Zhongjun Gao'
;
Deapartment of Chemistry
Jining University
Shandong 273155
People's Republic of China
;
