# Supplementary material for: Bis(2,2′-bipyridine)bis­{μ3-cis-N-(2-carboxyl­atophen­yl)-N′-[3-(dimethyl­amino)prop­yl]oxamidato(3−)}­bis(per­chlorato)­tetra­nickel(II) methanol disolvate
Source: Acta Crystallogr Sect E Struct Rep Online. 2009 Nov 28;65(Pt 12):m1691. doi: 10.1107/S160053680905017X (PMC2971995; doi:10.1107/S160053680905017X)
Supplement: Supplementary file 2 [file e-65-m1691-Isup2.hkl]

#
# h,k,l, Fc-squared, Fo-squared, sigma(Fo-squared) and status flag
#
data_I
_shelx_title ' 070807a in P -1'
_shelx_refln_list_code          4
_shelx_F_calc_maximum      320.03
_exptl_crystal_F_000       716.00
_reflns_d_resolution_high  0.8334
 
loop_
 _symmetry_equiv_pos_as_xyz
 'x, y, z'
 '-x, -y, -z'
 
_cell_length_a    10.8543
_cell_length_b    11.3094
_cell_length_c    12.7277
_cell_angle_alpha  67.724
_cell_angle_beta   73.357
_cell_angle_gamma  75.411
 
_shelx_F_squared_multiplier     1.000
 
loop_
 _refln_index_h
 _refln_index_k
 _refln_index_l
 _refln_F_squared_calc
 _refln_F_squared_meas
 _refln_F_squared_sigma
 _refln_observed_status
   1   0   0       14.32        7.26      1.31 o
   2   0   0      840.71      945.52     19.10 o
   3   0   0     6256.05     5849.73     99.41 o
   4   0   0        3.98       -1.16      2.76 o
   5   0   0        1.38        2.76      3.99 o
   6   0   0      112.73       92.88      8.71 o
   7   0   0       73.59       84.10      9.51 o
   8   0   0      206.26      200.95     13.80 o
   9   0   0     1224.27     1243.53     36.82 o
  10   0   0      264.71      262.17     17.43 o
  11   0   0        0.36       -0.15      8.71 o
  12   0   0       50.52       50.25     12.42 o
 -12   1   0       17.45        8.28     11.33 o
 -11   1   0      282.38      289.98     19.82 o
 -10   1   0       48.21       45.68     10.89 o
  -9   1   0       78.83      121.21     13.65 o
  -8   1   0       57.25       39.22      8.28 o
  -7   1   0      201.93      178.36     12.05 o
  -6   1   0     1415.53     1411.42     34.13 o
  -5   1   0     1718.28     1611.84     35.51 o
  -4   1   0     1055.21     1000.42     23.60 o
  -3   1   0     1221.52     1132.43     24.11 o
  -2   1   0     1756.87     1945.26     27.09 o
  -1   1   0     1636.91     1533.20     27.30 o
   0   1   0     1822.75     1826.93     31.51 o
   1   1   0      954.25     1108.42     11.82 o
   2   1   0     4099.17     3797.11     36.79 o
   3   1   0   102418.04    72607.91   1196.63 o
   4   1   0     1606.09     1676.97     35.00 o
   5   1   0     6724.09     6588.81    115.53 o
   6   1   0     3184.02     3126.08     62.38 o
   7   1   0      792.37      780.76     24.83 o
   8   1   0        0.57       -5.59      5.59 o
   9   1   0       11.52       13.73      7.26 o
  10   1   0        4.64       15.03      7.77 o
  11   1   0       27.32       35.00      9.66 o
  12   1   0      131.16       98.91     14.67 o
 -11   2   0      612.77      589.12     27.59 o
 -10   2   0      327.30      292.96     18.95 o
  -9   2   0      181.71      176.26     14.52 o
  -8   2   0     1317.66     1391.16     37.91 o
  -7   2   0       44.14       43.79      7.77 o
  -6   2   0      159.82      175.31     10.96 o
  -5   2   0      396.50      396.09     14.74 o
  -4   2   0      142.78      171.25      9.00 o
  -3   2   0     2735.76     2586.14     32.39 o
  -2   2   0     1670.32     1577.62     20.15 o
  -1   2   0     1198.65     1380.12     25.42 o
   0   2   0       88.57       97.77      2.92 o
   1   2   0    12077.32    11680.90    139.88 o
   2   2   0    14716.07    14506.32    160.30 o
   3   2   0     1275.87     1254.41     14.98 o
   4   2   0      638.16      649.07     10.10 o
   5   2   0     2120.80     2164.22     44.95 o
   6   2   0     9876.83     9953.36    171.59 o
   7   2   0       46.00       37.47      7.77 o
   8   2   0     2841.01     2587.93     58.02 o
   9   2   0       91.34      101.52     12.71 o
  10   2   0      529.65      506.76     23.67 o
  11   2   0      233.82      192.82     16.77 o
  12   2   0        9.59        9.88      8.79 o
 -11   3   0      199.46      199.57     17.28 o
 -10   3   0        8.82       27.45     10.82 o
  -9   3   0       11.03        4.87      7.77 o
  -8   3   0      457.38      455.20     20.26 o
  -7   3   0      891.56      810.24     25.78 o
  -6   3   0     1631.48     1578.22     37.40 o
  -5   3   0     5531.39     5786.34    103.62 o
  -4   3   0        5.52        9.08      3.78 o
  -3   3   0       52.50       60.46      3.72 o
  -2   3   0        0.58       -2.18      2.18 o
  -1   3   0       47.21       38.77      2.81 o
   0   3   0       12.92        8.55      1.56 o
   1   3   0      227.28      203.69      4.10 o
   2   3   0      949.92     1003.51     12.17 o
   3   3   0     1334.20     1299.08     15.64 o
   4   3   0    10226.45    10299.60     97.72 o
   5   3   0     2561.56     2591.05     29.30 o
   6   3   0        8.03       -0.87      4.87 o
   7   3   0        2.87       -4.58      4.58 o
   8   3   0      709.71      613.08     23.38 o
   9   3   0      486.60      437.19     20.84 o
  10   3   0       27.59        9.22      8.93 o
  11   3   0      549.42      540.75     25.92 o
  12   3   0       12.33        3.49      8.50 o
 -11   4   0       30.83       33.77     12.13 o
 -10   4   0      192.77      194.99     16.34 o
  -9   4   0     1150.38     1239.47     37.83 o
  -8   4   0      330.05      300.22     16.99 o
  -7   4   0        3.24       -2.47      5.45 o
  -6   4   0        0.64       -4.36      5.08 o
  -5   4   0        6.36       15.32      5.30 o
  -4   4   0      898.50      854.19     28.43 o
  -3   4   0     4846.15     4803.66     56.96 o
  -2   4   0     5518.86     5651.64     67.98 o
  -1   4   0      144.95      158.81      4.89 o
   0   4   0     7022.81     7025.12     81.71 o
   1   4   0        4.09       13.61      1.79 o
   2   4   0      215.28      200.47      4.83 o
   3   4   0      464.51      430.68      7.77 o
   4   4   0       13.89       30.28      3.83 o
   5   4   0     1012.99     1013.30     14.93 o
   6   4   0     2186.20     1989.28     25.08 o
   7   4   0     1608.51     1590.16     28.01 o
   8   4   0     1259.25     1210.79     35.15 o
   9   4   0      308.56      294.19     17.79 o
  10   4   0       29.03       14.89      7.70 o
  11   4   0       25.57       16.63      9.37 o
  12   4   0        5.21       -2.54      7.04 o
 -10   5   0        0.11       -7.99      7.99 o
  -9   5   0        3.48       -4.65      6.68 o
  -8   5   0       21.77       19.61      7.99 o
  -7   5   0      367.13      310.25     16.48 o
  -6   5   0     2294.76     2284.40     50.47 o
  -5   5   0     1878.19     1927.93     42.48 o
  -4   5   0      666.18      642.02     12.90 o
  -3   5   0      454.73      400.09     18.15 o
  -2   5   0       38.70       30.52      4.25 o
  -1   5   0      106.27       98.00      4.57 o
   0   5   0       18.80       24.49      2.77 o
   1   5   0     1204.81     1349.78     16.25 o
   2   5   0     1167.44     1197.29     15.10 o
   3   5   0     5396.84     5589.81     55.55 o
   4   5   0     1064.52     1048.22     14.84 o
   5   5   0     1201.08     1265.55     17.65 o
   6   5   0     1350.71     1272.27     18.58 o
   7   5   0        0.22       -4.02      4.02 o
   8   5   0       67.67       66.10      7.60 o
   9   5   0      222.06      230.43     16.05 o
  10   5   0      225.44      176.98     15.39 o
  11   5   0      102.36       96.80     14.89 o
  12   5   0      103.78       85.84     15.10 o
  -7   6   0        0.97       -0.44      5.74 o
  -6   6   0        0.45       -4.36      4.79 o
  -5   6   0       22.59       22.51      6.10 o
  -4   6   0        3.78        3.14      2.66 o
  -3   6   0     1013.78     1000.64     27.01 o
  -2   6   0     2971.44     2919.39     39.10 o
  -1   6   0     3831.66     3811.28     48.21 o
   0   6   0      555.72      573.11      9.50 o
   1   6   0      835.11      852.41     12.23 o
   2   6   0        0.66       -1.93      1.93 o
   3   6   0       34.89       42.98      3.63 o
   4   6   0      593.42      664.40     11.53 o
   5   6   0       93.77       90.63      6.01 o
   6   6   0      482.85      529.50     11.19 o
   7   6   0      255.09      254.14      8.49 o
   8   6   0     1673.89     1625.90     35.98 o
   9   6   0      279.56      237.11     16.85 o
  10   6   0        2.95        7.70      8.28 o
  11   6   0        2.69        4.29      9.30 o
  -9   7   0        0.21        0.65     10.39 o
  -8   7   0      339.59      364.42     22.58 o
  -7   7   0      135.22      121.86     15.03 o
  -6   7   0     1104.21     1230.03     37.69 o
  -5   7   0      730.36      794.05     27.45 o
  -4   7   0       74.48       60.20      9.15 o
  -3   7   0      509.80      569.07     20.62 o
  -2   7   0       34.15       39.68      4.34 o
  -1   7   0        1.59        4.95      7.55 o
   0   7   0       89.34       91.71      4.46 o
   1   7   0      519.18      475.68      9.01 o
   2   7   0     2125.91     2141.18     25.18 o
   3   7   0       16.10       24.10      3.88 o
   4   7   0     2103.44     2256.77     27.25 o
   5   7   0       47.57       41.66     12.53 o
   6   7   0      500.97      458.65     16.92 o
   7   7   0      119.75       90.98      8.68 o
   8   7   0      153.31      133.05     17.50 o
   9   7   0       36.56       34.92      7.87 o
  10   7   0        1.45       -2.90      7.63 o
  11   7   0      294.14      285.99     20.33 o
  -8   8   0       88.58       93.17     15.32 o
  -7   8   0      149.98      163.91     17.28 o
  -6   8   0       44.72       23.97      9.08 o
  -5   8   0       38.87       55.85     10.68 o
  -4   8   0      311.01      312.50     17.21 o
  -3   8   0     2083.42     2134.67     48.29 o
  -2   8   0      705.09      699.07     22.80 o
  -1   8   0        4.26       -0.80      5.08 o
   0   8   0     1470.05     1474.62     25.01 o
   1   8   0        0.15       -3.74      3.74 o
   2   8   0      114.72      134.35     12.05 o
   3   8   0       50.99       55.55      5.93 o
   4   8   0       57.24       61.77     13.29 o
   5   8   0     1885.92     1891.27     32.29 o
   6   8   0        0.68       -1.15      4.69 o
   7   8   0      550.73      597.54     17.60 o
   8   8   0        1.71        5.43      6.63 o
   9   8   0      315.31      345.02     38.89 o
  10   8   0       15.03        7.08      7.02 o
  -7   9   0      770.79      810.82     33.84 o
  -6   9   0      984.67     1061.13     36.60 o
  -5   9   0      375.92      384.32     20.33 o
  -4   9   0      764.97      781.48     27.74 o
  -3   9   0      163.31      152.65     12.85 o
  -2   9   0       72.60       72.33      9.44 o
  -1   9   0      226.29      204.31      9.60 o
   0   9   0     1155.84     1157.92     33.84 o
   1   9   0      128.35      142.20     13.94 o
   2   9   0      136.08      157.59     14.89 o
   3   9   0     2011.57     2007.30     49.23 o
   4   9   0       15.83       13.80      8.50 o
   5   9   0       29.63       36.89     10.46 o
   6   9   0       96.59      113.15     14.38 o
   7   9   0       18.21       26.14     11.98 o
   8   9   0      190.03       95.79     14.81 o
   9   9   0        0.44        2.54     10.09 o
  10   9   0      135.82      121.62     18.04 o
  -5  10   0        0.94        9.66      8.28 o
  -2  10   0      915.39      876.97     30.57 o
  -1  10   0     1788.79     1823.15     47.71 o
   0  10   0       51.35       50.11     10.60 o
   1  10   0      324.68      295.94     17.72 o
   2  10   0      144.62      148.22     13.87 o
   3  10   0      104.91      102.26     13.29 o
   4  10   0       38.70       27.31     10.02 o
   5  10   0      101.09       79.23     13.14 o
   6  10   0      518.71      482.65     24.69 o
   7  10   0        2.99        2.03     10.31 o
   8  10   0       93.68       47.64     12.85 o
   9  10   0       15.18       17.87     13.14 o
  -3  11   0       17.04       20.19      9.88 o
  -2  11   0        0.35        2.40      8.42 o
  -1  11   0      275.15      247.07     18.30 o
   0  11   0      338.18      337.04     20.62 o
   1  11   0      670.00      661.74     27.88 o
   2  11   0     1322.65     1275.70     40.16 o
   3  11   0      125.95      129.56     15.83 o
   4  11   0      255.60      259.63     19.68 o
   5  11   0        7.50        2.54      9.44 o
   6  11   0       13.02        8.50     11.33 o
   7  11   0       27.77       18.30     11.47 o
  -1  12   0      114.97      119.61     15.68 o
   0  12   0      365.17      325.86     20.99 o
   1  12   0        0.34       -7.19      8.93 o
   2  12   0      136.33      127.02     17.06 o
   3  12   0      144.00      148.15     17.50 o
   4  12   0      123.80      115.33     16.70 o
   5  12   0      352.67      346.56     23.02 o
  -3 -12   1        3.67       -0.58      9.95 o
  -2 -12   1       63.02       44.16     13.94 o
  -1 -12   1      162.28      196.95     18.01 o
   0 -12   1      285.77      297.82     20.91 o
  -6 -11   1      113.11      114.38     17.94 o
  -5 -11   1      107.50       88.31     15.98 o
  -4 -11   1      141.73      122.59     16.34 o
  -3 -11   1      435.96      389.55     22.87 o
  -2 -11   1      428.08      434.50     23.60 o
  -1 -11   1       57.20       42.63     12.27 o
   0 -11   1       62.62       70.81     12.85 o
   1 -11   1        1.51        2.03      8.35 o
   2 -11   1      370.78      365.44     21.86 o
   3 -11   1      324.10      322.52     20.77 o
  -8 -10   1      238.73      264.57     22.00 o
  -7 -10   1       93.43       57.01     14.23 o
  -6 -10   1        1.08       -4.29      8.86 o
  -5 -10   1      105.71      124.84     15.76 o
  -4 -10   1       44.96       53.52     11.98 o
  -3 -10   1      303.71      290.49     19.75 o
  -2 -10   1      108.88      100.87     13.87 o
  -1 -10   1      157.24      149.96     15.54 o
   0 -10   1      837.22      790.78     29.26 o
   1 -10   1      872.56      891.50     31.59 o
   2 -10   1      457.70      509.24     24.04 o
   3 -10   1       17.21       14.38      8.93 o
  -9  -9   1      161.19      167.24     50.25 o
  -8  -9   1        1.94       -7.54      9.15 o
  -7  -9   1      254.53      295.28     21.28 o
  -6  -9   1      120.09      127.38     16.34 o
  -5  -9   1     1043.40     1112.17     36.45 o
  -4  -9   1      259.09      248.45     18.15 o
  -3  -9   1       92.33       84.46     13.14 o
  -2  -9   1      563.21      556.29     24.04 o
  -1  -9   1       33.56       25.78      8.79 o
   0  -9   1      116.09      112.79     12.78 o
   1  -9   1      100.75       98.91     12.20 o
   2  -9   1      361.67      354.62     19.03 o
   4  -9   1      733.62      745.98     26.65 o
   5  -9   1      800.92      888.59     31.08 o
   6  -9   1        7.59        7.26      8.06 o
 -10  -8   1        9.29       14.23     10.17 o
  -9  -8   1      364.62      384.23     24.08 o
  -8  -8   1       86.51       73.47      9.60 o
  -7  -8   1      407.54      420.15     15.38 o
  -6  -8   1       23.79       19.67      6.34 o
  -5  -8   1      107.79      110.20      9.77 o
  -4  -8   1      188.24      194.11     10.13 o
  -3  -8   1      216.74      230.66      9.94 o
  -2  -8   1     1559.48     1637.34     36.53 o
  -1  -8   1      749.20      744.02     25.71 o
   0  -8   1     1206.58     1154.44     32.89 o
   1  -8   1      581.20      551.43     21.71 o
   2  -8   1       16.05       10.82      6.03 o
   3  -8   1      309.94      296.15     15.39 o
   4  -8   1        6.77       -3.27      5.37 o
   5  -8   1      284.03      308.22     17.57 o
   6  -8   1      376.97      383.67     20.84 o
   7  -8   1      289.10      277.78     20.26 o
   8  -8   1      725.70      845.97     34.93 o
 -10  -7   1        0.25        3.85      8.93 o
  -9  -7   1        5.93        3.29      6.41 o
  -8  -7   1      146.28      142.89     10.49 o
  -7  -7   1      245.24      268.88     12.46 o
  -6  -7   1     1072.96     1153.96     24.51 o
  -5  -7   1        3.17        1.42      4.54 o
  -4  -7   1      657.86      682.23     16.53 o
  -3  -7   1      515.89      517.12     13.68 o
  -2  -7   1      137.23      127.27      7.40 o
  -1  -7   1        1.30        3.84      4.33 o
   0  -7   1      102.31      105.79      6.37 o
   1  -7   1     2014.30     1958.61     29.86 o
   2  -7   1     1521.90     1632.53     25.70 o
   3  -7   1     1301.71     1285.25     22.52 o
   4  -7   1      288.02      271.32     15.61 o
   5  -7   1        6.16        5.59      6.83 o
   6  -7   1      746.67      799.93     29.26 o
 -11  -6   1        1.03       -8.13      8.13 o
 -10  -6   1       19.27       13.65      9.22 o
  -9  -6   1       12.31       13.29      8.21 o
  -8  -6   1      489.56      476.52     15.98 o
  -7  -6   1        1.02       -4.75      4.75 o
  -6  -6   1        1.59       -3.49      4.36 o
  -5  -6   1      100.15      117.54      8.20 o
  -4  -6   1      847.66      828.32     17.89 o
  -3  -6   1     2624.13     2601.44     35.60 o
  -2  -6   1       73.09       74.23      5.47 o
  -1  -6   1     1362.43     1290.78     16.63 o
   0  -6   1     1127.70     1160.37     15.54 o
   1  -6   1     1187.59     1217.36     16.30 o
   2  -6   1      280.35      295.10      8.59 o
   3  -6   1        5.27        6.73      4.61 o
   4  -6   1      149.23      124.11      9.51 o
   5  -6   1      832.22      888.39     17.57 o
   6  -6   1     1857.36     1899.12     37.36 o
   7  -6   1      186.42      184.03     13.87 o
   8  -6   1        1.71       -3.12      6.46 o
 -11  -5   1        8.86        2.40      7.70 o
 -10  -5   1       38.18       35.15     10.60 o
  -9  -5   1       55.15       72.04     12.13 o
  -8  -5   1        9.37       10.68      7.48 o
  -7  -5   1       39.47       46.44      6.93 o
  -6  -5   1       30.91       17.48      5.26 o
  -5  -5   1     1252.27     1207.18     17.21 o
  -4  -5   1        4.53        0.87      2.31 o
  -3  -5   1        3.89        2.29      2.10 o
  -2  -5   1      473.55      518.32     12.53 o
  -1  -5   1      155.42      134.01      7.40 o
   0  -5   1     1049.27     1052.93     13.77 o
   1  -5   1      718.34      752.30     13.27 o
   2  -5   1     1976.64     1853.00     26.57 o
   3  -5   1     2435.06     2459.11     48.51 o
   5  -5   1      673.35      662.89     18.16 o
   6  -5   1      241.71      238.61      9.38 o
   7  -5   1        0.88        0.29      6.32 o
   8  -5   1       74.08       77.92     11.40 o
   9  -5   1      686.10      652.96     26.43 o
  10  -5   1       12.67       13.51      9.44 o
 -11  -4   1      154.36      155.27     15.68 o
 -10  -4   1       42.46       31.81     10.39 o
  -9  -4   1      372.43      340.17     19.53 o
  -8  -4   1        6.71       11.33      7.92 o
  -7  -4   1      466.38      454.55     19.61 o
  -6  -4   1       67.55       64.55      6.64 o
  -5  -4   1        0.34       -1.11      3.92 o
  -4  -4   1     1329.87     1364.88     40.89 o
  -3  -4   1        1.60        1.73      1.94 o
  -2  -4   1      523.20      601.34      8.99 o
  -1  -4   1       23.24       29.05      3.97 o
   0  -4   1      108.40       97.72      3.53 o
   1  -4   1     1495.29     1417.10     20.10 o
   2  -4   1       23.47       16.70      3.70 o
   3  -4   1       72.27       78.36      6.90 o
   5  -4   1     1596.44     1593.46     24.95 o
   6  -4   1      819.59      774.30     24.33 o
   7  -4   1      653.58      645.62     23.24 o
   8  -4   1     1447.04     1454.48     39.72 o
   9  -4   1      379.04      395.65     20.91 o
  10  -4   1       17.62       40.16     11.69 o
  11  -4   1        7.17        1.74      9.66 o
 -12  -3   1       48.81       25.27     10.31 o
 -11  -3   1       55.07       31.88     10.75 o
 -10  -3   1       61.20       31.59     10.09 o
  -9  -3   1       81.19       64.27     11.33 o
  -8  -3   1      215.92      214.31     14.81 o
  -7  -3   1       31.03       35.80      8.21 o
  -6  -3   1     3600.34     3639.54     72.32 o
  -5  -3   1     5133.68     5013.08     64.61 o
  -4  -3   1      686.02      734.86     14.96 o
  -3  -3   1     4529.40     4373.61     43.87 o
  -2  -3   1       83.05       77.31      3.11 o
  -1  -3   1     2604.87     2440.09     25.12 o
   0  -3   1      452.51      380.00      6.01 o
   1  -3   1       14.52       15.69      3.05 o
   2  -3   1     1034.25     1118.78     24.04 o
   3  -3   1     2670.68     2456.79     46.84 o
   4  -3   1      625.52      513.37     13.95 o
   5  -3   1        1.55       -1.47      2.57 o
   6  -3   1     1240.04     1235.55     31.88 o
   7  -3   1        0.25       -3.56      5.37 o
   8  -3   1       28.70       34.57      9.15 o
   9  -3   1      194.60      194.70     14.96 o
  10  -3   1      404.93      441.91     23.16 o
  11  -3   1      545.82      579.17     27.52 o
 -12  -2   1       73.12       47.86     11.55 o
 -10  -2   1      369.89      329.06     19.68 o
  -9  -2   1      224.70      220.12     15.76 o
  -8  -2   1     1599.94     1648.07     42.99 o
  -7  -2   1      633.60      625.35     22.58 o
  -6  -2   1     1373.51     1462.61     36.09 o
  -5  -2   1      450.18      459.63     16.92 o
  -4  -2   1      345.64      269.64      8.57 o
  -3  -2   1     9758.43     9790.38    114.20 o
  -2  -2   1    16945.59    14809.70    140.15 o
  -1  -2   1       35.22       27.16      1.83 o
   0  -2   1     8395.66     8353.19     79.53 o
   1  -2   1     3354.96     3668.88     63.03 o
   2  -2   1     1393.74     1199.09     24.40 o
   3  -2   1     1535.65     1470.02     30.35 o
   4  -2   1       60.56       58.82      4.10 o
   5  -2   1     1351.41     1311.17     20.93 o
   6  -2   1     2538.93     2492.30     52.50 o
   7  -2   1      582.12      633.41     21.93 o
   8  -2   1       92.92       90.27     11.04 o
   9  -2   1      992.81     1055.03     33.77 o
  10  -2   1       31.14       32.54     10.24 o
  11  -2   1       44.75       45.32     12.56 o
 -12  -1   1       20.47        9.80      8.64 o
 -11  -1   1      101.25       76.69     12.56 o
 -10  -1   1        1.29        0.80      6.97 o
  -9  -1   1      664.50      658.98     26.00 o
  -8  -1   1      943.14      843.43     28.03 o
  -7  -1   1      405.70      363.55     16.92 o
  -6  -1   1     1852.46     1732.53     40.23 o
  -5  -1   1     7584.47     7544.86    131.65 o
  -4  -1   1     1488.92     1467.55     32.24 o
  -3  -1   1    25620.20    23475.98    381.23 o
  -2  -1   1       41.76       15.58      2.63 o
  -1  -1   1        3.17        5.78      2.87 o
   0  -1   1    12748.45    12422.42    145.74 o
   1  -1   1     3267.63     3007.79     51.70 o
   2  -1   1     1082.53     1017.77     20.84 o
   3  -1   1     1837.66     1764.15     47.42 o
   4  -1   1       56.16       67.58      4.07 o
   5  -1   1       21.60       24.91      5.23 o
   6  -1   1        9.54       21.21      5.74 o
   7  -1   1      250.26      261.88     13.80 o
   8  -1   1      172.80      145.68     12.05 o
   9  -1   1     1051.34     1092.64     33.98 o
  10  -1   1      220.10      215.33     16.34 o
  11  -1   1       79.47       66.52     13.07 o
  12  -1   1      387.48      413.95     24.18 o
 -12   0   1       65.30       34.42      9.51 o
 -11   0   1      250.72      260.94     19.17 o
 -10   0   1      171.26      165.94     14.74 o
  -9   0   1      404.25      422.30     20.70 o
  -8   0   1      508.28      494.56     20.91 o
  -7   0   1       49.30       49.31      8.57 o
  -6   0   1      526.35      467.04     17.57 o
  -5   0   1     1172.87     1197.86     29.19 o
  -4   0   1     2102.79     2029.38     41.03 o
  -3   0   1     8689.82     8186.71    137.53 o
  -2   0   1    38878.79    30533.15    513.90 o
  -1   0   1     1360.11     1330.67     24.69 o
   0   0   1    14968.09    12328.72    446.11 o
   1   0   1     2900.20     3213.08     54.90 o
   2   0   1      730.83      658.84     14.52 o
   3   0   1       98.25       95.34      3.94 o
   4   0   1      475.31      409.01     13.14 o
   5   0   1     2921.79     2857.41     55.41 o
   6   0   1      928.15      918.73     25.05 o
   7   0   1       82.54       75.74      9.37 o
   8   0   1      212.42      206.61     13.43 o
   9   0   1        2.25        1.23      6.25 o
  10   0   1       38.21       45.75     10.17 o
  11   0   1        1.72        1.89      7.84 o
  12   0   1       35.04       28.40     11.47 o
 -11   1   1        0.12        7.70      9.37 o
 -10   1   1       37.84       47.28     11.04 o
  -9   1   1      378.52      351.06     19.17 o
  -8   1   1      228.00      185.63     13.72 o
  -7   1   1      423.35      431.60     18.30 o
  -6   1   1     3368.70     3408.63     67.53 o
  -5   1   1      633.63      589.77     18.44 o
  -4   1   1      780.52      793.83     20.70 o
  -3   1   1      127.56      101.75      6.46 o
  -2   1   1      562.25      500.01     12.42 o
  -1   1   1     3788.50     3633.08     61.72 o
   0   1   1      300.96      367.03      8.50 o
   1   1   1    24471.94    20445.16    470.58 o
   2   1   1     2657.90     2598.21     34.34 o
   3   1   1    22603.54    20800.53    246.86 o
   4   1   1     4020.12     3999.75     50.03 o
   5   1   1      147.17      148.37      9.00 o
   6   1   1      142.64      137.04      9.80 o
   7   1   1      668.22      656.30     22.00 o
   8   1   1      335.41      277.27     15.32 o
   9   1   1       80.21       63.25     10.75 o
  10   1   1      203.57      247.65     16.77 o
  11   1   1      331.16      316.64     20.04 o
  12   1   1       16.70       10.82      9.15 o
 -11   2   1      298.03      308.65     20.99 o
 -10   2   1      372.91      343.65     20.40 o
  -9   2   1       12.59        9.88      7.77 o
  -8   2   1      777.53      865.65     28.68 o
  -7   2   1        2.18        4.94      5.88 o
  -6   2   1      823.46      789.18     23.82 o
  -5   2   1      606.74      570.81     18.23 o
  -4   2   1      542.18      638.79     17.86 o
  -3   2   1     5587.88     5895.41    100.79 o
  -2   2   1      589.36      526.95     12.93 o
  -1   2   1      215.58      236.49      5.02 o
   0   2   1     1298.45     1335.32     24.54 o
   1   2   1     4991.59     4941.51     59.21 o
   2   2   1     5534.07     5449.44     51.73 o
   3   2   1     4456.38     4502.92     44.01 o
   4   2   1     6736.54     7351.13     70.61 o
   5   2   1     1142.80     1112.47     18.79 o
   6   2   1    10558.98    10091.55    173.11 o
   7   2   1      996.72      993.81     28.39 o
   8   2   1       54.15       43.36      8.79 o
   9   2   1      895.65      942.98     30.86 o
  10   2   1      453.12      414.60     21.28 o
  11   2   1       19.73       23.82     10.09 o
  12   2   1       14.86       10.09      9.80 o
 -11   3   1       23.40       17.94     10.68 o
 -10   3   1       76.79       67.98     13.22 o
  -9   3   1      779.98      792.74     29.12 o
  -8   3   1      685.69      660.36     24.91 o
  -7   3   1      749.05      727.31     24.54 o
  -6   3   1        9.48        2.47      5.16 o
  -5   3   1     6827.45     7247.28    126.93 o
  -4   3   1      332.84      382.07     13.14 o
  -3   3   1      617.35      557.02     14.89 o
  -2   3   1       16.91       20.26      3.20 o
  -1   3   1       12.78        5.82      1.17 o
   0   3   1     5683.09     6233.90     74.79 o
   1   3   1     4022.17     3797.21     56.20 o
   2   3   1      475.08      562.89      7.95 o
   3   3   1      558.56      584.05      8.79 o
   4   3   1     2469.02     2458.62     26.81 o
   5   3   1       15.59       24.41      3.18 o
   6   3   1      897.65      927.02     22.95 o
   7   3   1      611.02      596.82     21.06 o
   8   3   1      392.03      344.09     17.06 o
   9   3   1     2582.31     2652.27     61.00 o
  10   3   1      124.27      104.29     13.07 o
  11   3   1      133.08      147.06     14.74 o
 -10   4   1      135.71      136.68     15.90 o
  -9   4   1      220.28      199.13     15.68 o
  -8   4   1        3.77       -1.52      6.61 o
  -7   4   1       65.40       68.34      9.80 o
  -6   4   1     1063.34     1074.05     29.55 o
  -5   4   1     2358.56     2422.66     49.81 o
  -4   4   1     2286.48     2393.32     47.42 o
  -3   4   1      343.32      337.04     11.55 o
  -2   4   1    16197.01    16598.68    154.15 o
  -1   4   1      348.54      319.17     11.22 o
   0   4   1      155.67      188.22      4.68 o
   1   4   1        2.22        4.34      3.38 o
   2   4   1       41.07       38.56      2.59 o
   3   4   1     2200.09     2397.09     29.56 o
   4   4   1     1437.92     1361.97     17.19 o
   5   4   1     1017.75     1011.45     14.64 o
   6   4   1      424.89      413.47      9.23 o
   7   4   1      412.49      416.13     10.03 o
   8   4   1       81.69       71.53     10.60 o
   9   4   1       25.81       25.20      8.79 o
  10   4   1      125.27       67.90     11.91 o
  11   4   1        0.03       -1.96      8.21 o
  12   4   1      247.14      272.55     19.82 o
 -10   5   1       10.50        4.94      9.51 o
  -9   5   1      172.96      182.87     15.32 o
  -8   5   1      288.99      259.77     16.19 o
  -7   5   1      136.52      148.08     12.56 o
  -6   5   1      972.17      944.29     27.52 o
  -5   5   1       18.91       14.23      5.59 o
  -4   5   1      111.15      104.37      6.21 o
  -3   5   1       94.58      128.04      5.91 o
  -2   5   1     1099.96     1207.55     15.26 o
  -1   5   1     8535.18     9075.73    105.62 o
   0   5   1     2086.91     2082.38     27.18 o
   1   5   1    20095.88    19725.36    185.42 o
   2   5   1      751.28      683.39     11.21 o
   3   5   1      692.88      683.22     10.47 o
   4   5   1      433.85      499.42      9.26 o
   5   5   1      643.26      675.17     11.72 o
   6   5   1       37.68       43.10      4.25 o
   7   5   1      222.52      241.51      8.06 o
   8   5   1     1266.56     1316.91     25.75 o
   9   5   1       17.62       29.27      9.37 o
  10   5   1       94.70      108.43     14.01 o
  12   5   1        8.93        9.66      9.73 o
  -6   6   1      675.51      654.95     21.46 o
  -5   6   1      214.19      203.00      9.04 o
  -4   6   1      193.85      209.84      8.39 o
  -3   6   1     2819.41     2764.29     38.36 o
  -2   6   1       91.50       83.89      3.60 o
  -1   6   1      346.16      358.89     14.49 o
   0   6   1     1903.95     2144.77     28.69 o
   1   6   1       31.37       26.20      3.97 o
   2   6   1     4068.13     4185.43     42.65 o
   3   6   1     2787.94     2791.49     30.61 o
   4   6   1     6574.72     7213.10     71.29 o
   5   6   1      152.14      122.99      6.53 o
   6   6   1     1867.52     1775.26     23.53 o
   7   6   1      148.82      157.85      8.43 o
   8   6   1       56.26       61.88      5.64 o
   9   6   1      150.82      136.82     13.29 o
  10   6   1        1.98       12.49      9.08 o
  11   6   1      169.03      190.71     16.56 o
  12   6   1        0.09       -5.52      8.86 o
  -9   7   1      151.97      185.63     20.11 o
  -8   7   1      222.87      219.46     18.59 o
  -7   7   1       90.09      100.36     13.94 o
  -6   7   1        2.87       -3.27      7.63 o
  -5   7   1      427.38      417.07     20.55 o
  -4   7   1      127.36      117.65     11.76 o
  -3   7   1     1048.99     1056.70     29.70 o
  -2   7   1       20.05       17.94      5.81 o
  -1   7   1      458.52      471.83     18.81 o
   0   7   1     2388.52     2284.41     30.90 o
   1   7   1       27.81       19.87      3.19 o
   2   7   1     1950.60     1963.03     23.13 o
   3   7   1     2156.24     2176.72     25.58 o
   4   7   1      571.25      529.81     16.94 o
   5   7   1      977.73     1022.94     16.02 o
   6   7   1      640.77      648.01     12.76 o
   7   7   1      401.88      476.80     11.45 o
   8   7   1       24.63       28.26      8.57 o
   9   7   1      876.14      962.70     23.31 o
  11   7   1       79.02       71.24     13.94 o
  -8   8   1       33.63       30.87     11.84 o
  -7   8   1        1.16       -7.12      7.12 o
  -6   8   1      428.83      488.24     24.04 o
  -5   8   1      387.28      414.10     20.77 o
  -4   8   1      241.52      238.79     15.39 o
  -3   8   1        9.13       12.93      6.68 o
  -2   8   1      712.97      665.95     22.51 o
  -1   8   1      104.21      103.13     10.09 o
   0   8   1       26.78       18.81      5.96 o
   1   8   1       61.59       61.42      5.77 o
   2   8   1       52.92       71.05     11.69 o
   3   8   1     1439.86     1415.91     47.60 o
   4   8   1      120.79      127.53      8.64 o
   5   8   1      929.64      961.13     26.32 o
   6   8   1      687.28      733.47     18.13 o
   7   8   1      159.28      158.27     10.28 o
   8   8   1        4.73       -4.84      6.64 o
   9   8   1        0.03        4.45      6.14 o
  10   8   1       42.56       36.40      8.53 o
  11   8   1        4.43       -3.05      9.30 o
  -7   9   1      188.37      214.31     18.66 o
  -6   9   1      296.15      278.15     19.82 o
  -5   9   1        7.61        9.80      8.35 o
  -4   9   1      163.35      144.30     13.65 o
  -3   9   1      165.32      177.06     13.72 o
  -2   9   1      498.51      558.76     21.57 o
  -1   9   1      761.97      822.15     25.49 o
   0   9   1        3.43       -5.05      5.05 o
   1   9   1      931.78      949.51     19.54 o
   2   9   1        0.37       -0.22      6.75 o
   3   9   1      264.47      292.23     16.85 o
   4   9   1       22.06       17.36      8.21 o
   5   9   1      115.03       95.21     12.56 o
   6   9   1       89.27       85.84     12.56 o
   7   9   1        4.85       18.01      9.22 o
   8   9   1      531.14      580.62     27.01 o
   9   9   1      111.84       69.14     13.36 o
  10   9   1      106.36       72.04     13.87 o
  -6  10   1      550.37      554.98     27.59 o
  -5  10   1      577.35      619.62     27.16 o
  -4  10   1      164.47      149.02     14.23 o
  -3  10   1     1270.25     1238.89     36.16 o
  -2  10   1       45.78       31.88      8.50 o
  -1  10   1      432.62      410.25     18.30 o
   0  10   1       18.01       33.70      9.22 o
   1  10   1       49.61       48.22     10.75 o
   2  10   1      230.09      213.37     15.54 o
   3  10   1      151.02      136.60     14.45 o
   4  10   1      460.86      446.78     21.93 o
   5  10   1       81.21       65.80     12.71 o
   6  10   1      513.72      505.23     24.33 o
   7  10   1        2.00       -4.21      8.93 o
   8  10   1        8.00        1.52     11.55 o
   9  10   1        0.79       -3.27     11.47 o
  -1  11   1      400.00      399.06     21.35 o
   0  11   1     2205.15     2077.45     53.37 o
   1  11   1      124.53       95.86     14.52 o
   2  11   1      215.03      211.99     16.41 o
   3  11   1       57.65       59.48     11.98 o
   4  11   1      144.67      166.16     16.48 o
   5  11   1       30.42        9.66      9.22 o
   6  11   1       73.05       62.24     12.93 o
   7  11   1      150.31      125.06     16.56 o
   8  11   1        0.02        8.13     11.26 o
  -2  12   1      307.36      314.82     21.13 o
  -1  12   1       40.29       44.66     11.98 o
   0  12   1       18.05       18.81     10.09 o
   1  12   1       41.68       35.66     11.77 o
   2  12   1      334.14      313.37     21.35 o
   3  12   1     1032.48      992.29     36.09 o
   4  12   1      141.78      176.04     18.52 o
   5  12   1      205.09      251.35     20.70 o
   6  12   1       26.86       36.38     12.78 o
  -5 -11   2      309.99      324.26     22.51 o
  -4 -11   2        3.28       -4.36      9.08 o
  -3 -11   2        0.37       -3.85      9.01 o
  -2 -11   2        0.70        8.28     10.17 o
  -1 -11   2       34.76       46.04     11.84 o
   0 -11   2      298.60      311.12     20.48 o
   1 -11   2      354.65      331.23     20.99 o
   2 -11   2      737.96      694.13     29.34 o
  -7 -10   2      170.90      163.76     19.82 o
  -6 -10   2        7.19      -10.31     10.89 o
  -5 -10   2      195.54      194.49     17.79 o
  -4 -10   2        0.93       -5.08      8.86 o
  -3 -10   2       63.33       77.85     13.65 o
  -2 -10   2      614.51      608.51     26.94 o
  -1 -10   2        2.01       -7.70      7.70 o
   0 -10   2      338.93      310.90     19.32 o
   1 -10   2        6.42       10.09      8.28 o
   2 -10   2        0.06       -6.83      7.92 o
   3 -10   2      184.05      155.27     15.03 o
   4 -10   2      162.09      162.60     16.12 o
   5 -10   2      493.52      505.74     24.69 o
  -8  -9   2       11.16       18.28      8.24 o
  -7  -9   2      457.37      477.77     17.81 o
  -6  -9   2      907.70      871.74    100.17 o
  -5  -9   2      165.81      155.77     16.85 o
  -4  -9   2      499.33      514.17     24.91 o
  -3  -9   2        6.32        9.66      8.64 o
  -2  -9   2       66.38       61.95     12.13 o
  -1  -9   2      145.01      153.01     14.09 o
   0  -9   2       95.15      100.87     13.43 o
   1  -9   2      404.63      348.08     18.73 o
   2  -9   2        1.65       -2.03      7.19 o
   3  -9   2     1161.71     1117.62     34.56 o
   4  -9   2        2.38       -3.49      7.33 o
  -9  -8   2       35.06       27.47      8.12 o
  -8  -8   2        2.02       -5.91      5.91 o
  -7  -8   2        0.53       -6.17      6.17 o
  -6  -8   2      337.04      392.83     15.02 o
  -5  -8   2        3.29        8.95      5.88 o
  -4  -8   2     1131.07     1095.15     23.50 o
  -3  -8   2     2508.27     2606.09     41.02 o
  -2  -8   2     2064.64     2147.56     35.11 o
  -1  -8   2     1650.94     1647.80     28.57 o
   0  -8   2       92.28       89.29      7.54 o
   1  -8   2        8.82       12.42      7.33 o
   2  -8   2      239.43      250.26     16.19 o
   3  -8   2      149.18      138.71     12.49 o
   4  -8   2      163.60      140.89     12.49 o
   5  -8   2        1.57       -4.58      6.32 o
   6  -8   2     1155.22     1242.23     38.12 o
   7  -8   2        6.28        2.25      7.84 o
 -10  -7   2       53.90       52.29     13.94 o
  -9  -7   2       40.93       37.79     15.47 o
  -8  -7   2      465.72      487.00     17.25 o
  -7  -7   2       85.06       77.78      9.51 o
  -6  -7   2      222.68      215.53     11.70 o
  -5  -7   2      825.55      811.15     30.53 o
  -4  -7   2      161.61      143.60     11.40 o
  -3  -7   2       73.95       87.85      7.43 o
  -2  -7   2       21.34       28.38      5.26 o
  -1  -7   2     1300.94     1320.70     23.70 o
   0  -7   2     2375.01     2564.73     37.88 o
   1  -7   2     2766.50     2818.18     95.49 o
   2  -7   2     1937.15     1849.48     23.81 o
   3  -7   2       85.88       88.56     17.76 o
   4  -7   2      401.15      393.58     12.03 o
   5  -7   2        0.09       -2.03      5.81 o
 -10  -6   2        7.56       10.60      9.88 o
  -9  -6   2        1.53        0.73      8.28 o
  -8  -6   2       31.54       44.57      8.14 o
  -7  -6   2       44.72       35.93      7.20 o
  -6  -6   2       18.50       19.53      6.18 o
  -5  -6   2     1159.78     1157.02     23.70 o
  -4  -6   2       43.24       46.50      6.23 o
  -3  -6   2     1496.41     1510.35     34.27 o
  -2  -6   2     2618.75     2724.63     41.72 o
  -1  -6   2      791.21      787.30     18.48 o
   0  -6   2     1502.17     1467.67     18.62 o
   1  -6   2       76.73       76.68      4.24 o
   2  -6   2      379.68      403.94     11.14 o
   3  -6   2     2857.44     2974.96     41.38 o
   4  -6   2     2498.85     2531.15     53.15 o
   5  -6   2      687.18      651.21     22.15 o
   6  -6   2      545.76      537.20     14.40 o
   7  -6   2      331.36      349.65     12.32 o
   8  -6   2      145.18      179.02     14.52 o
   9  -6   2       38.50       26.80      9.88 o
 -11  -5   2      275.94      244.89     19.32 o
 -10  -5   2       17.67       26.58     10.02 o
  -9  -5   2      460.85      487.81     23.60 o
  -8  -5   2      139.03      135.59     13.87 o
  -7  -5   2      148.10      149.22     10.20 o
  -6  -5   2      121.85      145.24      9.65 o
  -5  -5   2      267.10      265.13     10.76 o
  -4  -5   2      442.95      464.65     16.77 o
  -3  -5   2        6.20        2.13      1.82 o
  -2  -5   2       25.22       29.86      2.93 o
  -1  -5   2      236.26      227.18      5.35 o
   0  -5   2     2994.70     3077.34     32.60 o
   1  -5   2     1696.14     1880.05     21.98 o
   2  -5   2     1397.84     1552.90     51.92 o
   3  -5   2     4464.78     4558.71     83.58 o
   4  -5   2       57.10       62.38      7.99 o
   5  -5   2        8.80       -3.99      5.45 o
   6  -5   2     1357.80     1411.16     24.90 o
   7  -5   2     1234.55     1191.71     23.38 o
   8  -5   2      250.22      277.85     16.92 o
   9  -5   2      157.88      167.61     14.81 o
  10  -5   2      120.08      128.04     15.98 o
 -11  -4   2      341.91      337.33     22.00 o
 -10  -4   2       30.59       14.09      8.79 o
  -9  -4   2        3.83       -0.94      7.77 o
  -8  -4   2      956.58      840.08     29.63 o
  -7  -4   2       42.99       51.49     10.02 o
  -6  -4   2     1284.48     1258.18     24.57 o
  -5  -4   2       96.17       83.25      7.07 o
  -4  -4   2      457.37      470.89     12.69 o
  -3  -4   2     1829.60     1786.73     27.85 o
  -2  -4   2      493.40      421.45      7.82 o
  -1  -4   2      131.23      128.97      7.27 o
   0  -4   2       42.29       37.78      2.58 o
   1  -4   2      271.55      279.48      5.91 o
   2  -4   2      391.19      377.35     12.93 o
   3  -4   2     4089.41     4259.53     77.70 o
   4  -4   2      315.73      365.29     14.23 o
   6  -4   2     4905.41     5037.21     64.62 o
   7  -4   2      485.82      478.57     13.80 o
   8  -4   2       27.28       15.47      9.08 o
   9  -4   2       79.53      109.95     14.23 o
  10  -4   2      277.83      285.48     18.88 o
  11  -4   2       95.24       84.02     14.23 o
 -11  -3   2       28.23       27.31     10.75 o
 -10  -3   2       16.32        7.26      8.93 o
  -9  -3   2      640.82      663.99     27.01 o
  -8  -3   2     3778.91     3756.38     79.80 o
  -7  -3   2       23.25        5.23      6.90 o
  -6  -3   2       10.57        8.50      6.39 o
  -5  -3   2      225.89      247.22     10.17 o
  -4  -3   2      321.86      372.59     10.95 o
  -3  -3   2     2028.48     1991.97     29.63 o
  -2  -3   2       15.35       30.05      3.78 o
  -1  -3   2      325.92      385.67      9.13 o
   0  -3   2       11.40       10.67      2.50 o
   1  -3   2     1393.86     1298.82     19.12 o
   2  -3   2     2710.00     2705.71     50.76 o
   3  -3   2      150.26      121.35      7.62 o
   4  -3   2      245.86      284.10     12.20 o
   5  -3   2       32.05       30.06      6.28 o
   6  -3   2     1492.20     1442.14     24.23 o
   7  -3   2      374.56      371.83     17.65 o
   8  -3   2      174.35      183.88     13.87 o
   9  -3   2     1088.91     1080.44     34.35 o
  10  -3   2      338.16      322.88     19.75 o
  11  -3   2       59.05       44.59     12.27 o
 -11  -2   2        2.97       -7.41      7.41 o
 -10  -2   2      157.91      139.51     14.09 o
  -9  -2   2      109.08      101.09     13.07 o
  -8  -2   2        1.78       -2.40      6.61 o
  -7  -2   2      109.33      110.17     11.11 o
  -6  -2   2     1968.78     1961.12     45.46 o
  -5  -2   2     7995.99     7694.96    136.01 o
  -4  -2   2        1.56       -1.78      3.12 o
  -3  -2   2     1139.48     1092.85     18.66 o
  -2  -2   2     2882.09     2912.55     38.20 o
  -1  -2   2     1094.21     1068.41     16.56 o
   0  -2   2     2159.25     2159.35     28.13 o
   1  -2   2      113.83      113.61      4.42 o
   2  -2   2      798.32      780.61     18.59 o
   3  -2   2       57.69       59.70      5.81 o
   4  -2   2      135.32      119.47      8.06 o
   5  -2   2     2150.77     2226.15     31.35 o
   6  -2   2      505.72      521.61     23.24 o
   7  -2   2     1553.37     1546.70     38.70 o
   8  -2   2       57.97       60.06     10.17 o
   9  -2   2      109.02       94.62     12.42 o
  10  -2   2       83.90       92.37     13.36 o
  11  -2   2      101.78       83.66     14.16 o
 -11  -1   2       17.32        9.01      9.22 o
 -10  -1   2       91.01       70.59     12.27 o
  -9  -1   2      268.14      247.79     16.70 o
  -8  -1   2       51.43       31.45      8.71 o
  -7  -1   2      808.26      780.25     26.07 o
  -6  -1   2     1430.89     1404.89     35.36 o
  -5  -1   2     1279.54     1194.23     30.28 o
  -4  -1   2     2820.11     2929.51     57.22 o
  -3  -1   2      792.40      764.93     20.11 o
  -2  -1   2     2989.48     3230.56     62.30 o
  -1  -1   2      468.29      390.24      9.25 o
   0  -1   2      640.37      702.69     11.06 o
   1  -1   2      682.01      818.51     13.29 o
   2  -1   2      936.83     1027.07     21.78 o
   3  -1   2     2375.07     2374.66     44.88 o
   4  -1   2      871.56      785.77     20.40 o
   5  -1   2     1322.28     1264.25     20.28 o
   6  -1   2        4.80       -0.20      5.70 o
   7  -1   2       73.95      102.91     10.38 o
   8  -1   2      515.59      476.77     20.04 o
   9  -1   2      135.37      138.64     12.71 o
  10  -1   2      438.37      453.53     22.29 o
  11  -1   2       14.42        3.92      9.08 o
  12  -1   2      108.03      109.37     16.63 o
 -11   0   2       65.30       56.57     12.49 o
 -10   0   2       11.97        8.35      7.33 o
  -9   0   2       37.16       25.20      9.37 o
  -8   0   2       33.62       38.64      8.93 o
  -7   0   2        4.25       -0.51      5.66 o
  -6   0   2     1379.51     1399.66     35.15 o
  -5   0   2       90.55       91.57      8.42 o
  -4   0   2     2445.51     2563.32     50.83 o
  -3   0   2     2613.06     2630.85     50.03 o
  -2   0   2     1339.49     1331.25     27.45 o
  -1   0   2     4155.63     4151.03     52.28 o
   0   0   2      141.86      132.28      2.83 o
   1   0   2      431.33      529.45      9.66 o
   2   0   2    14198.35    12353.91    302.91 o
   3   0   2     3918.77     3998.15     59.80 o
   4   0   2      215.35      278.09      7.10 o
   5   0   2       10.89       12.69      3.17 o
   6   0   2     3184.47     2931.26     58.89 o
   7   0   2     1101.59      960.92     27.67 o
   8   0   2       73.51      105.81     10.67 o
   9   0   2       43.60       31.37      8.86 o
  10   0   2       51.93       65.72     11.47 o
  11   0   2      229.94      221.79     17.43 o
  12   0   2       44.52       30.87     11.84 o
 -11   1   2       89.15      102.55     15.18 o
 -10   1   2      157.54      121.28     14.96 o
  -9   1   2       15.61        9.30      8.42 o
  -8   1   2     1792.07     1769.20     45.31 o
  -7   1   2        0.53        1.31      5.81 o
  -6   1   2       78.99       86.64      9.80 o
  -5   1   2      127.52      108.72      8.57 o
  -4   1   2      147.07      132.32      8.35 o
  -3   1   2     3505.94     3528.81     63.90 o
  -2   1   2      633.99      648.60     15.83 o
  -1   1   2      160.50      280.14      5.78 o
   0   1   2     8827.57     8768.23    112.19 o
   1   1   2     8522.25     8523.50    210.55 o
   2   1   2      940.39      971.67     15.21 o
   3   1   2      251.85      165.54      4.53 o
   4   1   2        0.49        2.30      2.56 o
   5   1   2     1640.39     1515.37     23.67 o
   6   1   2      384.00      337.84     14.16 o
   7   1   2      319.38      322.59     15.03 o
   8   1   2       50.93       46.41      8.79 o
   9   1   2     1305.03     1463.34     40.08 o
  10   1   2      565.02      561.52     24.18 o
  11   1   2       10.64       11.77      8.21 o
  12   1   2       18.01       24.26      9.88 o
 -11   2   2        9.72       11.84     10.09 o
 -10   2   2      128.30      147.35     14.96 o
  -9   2   2       42.19       30.57      9.73 o
  -8   2   2        1.81       -0.29      7.12 o
  -7   2   2      107.53      107.85     11.40 o
  -6   2   2      113.28      110.83      9.88 o
  -5   2   2     5888.94     6005.13    107.62 o
  -4   2   2        0.64        3.12      3.49 o
  -3   2   2     2020.11     1997.28     39.14 o
  -2   2   2     3662.35     3570.85     44.06 o
  -1   2   2      363.35      454.93      8.01 o
   0   2   2    21606.48    19767.76    235.90 o
   1   2   2      195.22      188.62      4.05 o
   2   2   2       50.26       26.08      3.08 o
   3   2   2     4079.51     4132.58     40.48 o
   4   2   2     8358.19     8335.82     79.21 o
   5   2   2     5711.43     5691.23     70.31 o
   6   2   2       18.92       15.26      3.80 o
   7   2   2     1168.51     1112.10     30.06 o
   8   2   2      136.37      140.60     11.76 o
   9   2   2       74.68       87.44     11.62 o
  10   2   2      175.09      150.47     14.31 o
  11   2   2      125.31      118.67     15.39 o
  12   2   2      144.13      130.07     16.63 o
 -11   3   2      190.89      183.23     17.06 o
 -10   3   2      207.09      215.91     17.50 o
  -9   3   2      853.25      908.56     31.73 o
  -8   3   2        7.20       -2.03      6.90 o
  -7   3   2     1228.47     1281.00     35.00 o
  -6   3   2      118.91      122.15     10.67 o
  -5   3   2      276.98      259.05     12.64 o
  -4   3   2      747.09      694.71     19.53 o
  -3   3   2       65.59      109.45      6.97 o
  -2   3   2     3205.95     3557.85     44.41 o
  -1   3   2     1193.97      999.95     16.88 o
   0   3   2    16331.64    15825.82    258.80 o
   1   3   2     2144.98     2242.72     40.52 o
   2   3   2      411.61      480.12      6.92 o
   3   3   2      343.98      296.86      6.61 o
   4   3   2      484.78      496.68      8.39 o
   5   3   2     1512.83     1462.05     18.98 o
   6   3   2      961.60      969.92     18.33 o
   7   3   2     2438.36     2504.22     37.50 o
   8   3   2      914.28      928.17     28.68 o
   9   3   2      562.12      522.16     22.29 o
  10   3   2      977.53     1048.71     34.27 o
  11   3   2       18.06       13.44      9.37 o
  12   3   2       55.73       38.05     12.13 o
 -10   4   2       41.95       56.50     11.84 o
  -9   4   2       17.60       26.14      9.80 o
  -8   4   2      138.34      134.79     13.43 o
  -7   4   2      121.41      111.84     11.11 o
  -6   4   2     1735.12     1692.30     40.30 o
  -5   4   2        0.16        0.73      4.58 o
  -4   4   2     8134.10     8685.86    148.21 o
  -3   4   2      835.39      855.76     25.27 o
  -2   4   2     3259.58     3244.58     41.35 o
  -1   4   2     3694.26     3641.51     44.74 o
   0   4   2     2836.18     2724.67     49.60 o
   1   4   2      603.76      654.55     16.34 o
   2   4   2     1870.23     1845.07     19.98 o
   3   4   2     2042.34     1994.07     21.94 o
   4   4   2      378.15      392.06      7.60 o
   5   4   2     1828.80     1866.67     22.48 o
   6   4   2      288.98      257.54      9.91 o
   7   4   2       14.66        8.82      3.48 o
   8   4   2     1027.18     1001.67     20.86 o
   9   4   2       13.57        8.93      7.77 o
  10   4   2      388.24      397.03     20.91 o
  11   4   2      422.27      416.42     22.37 o
  12   4   2      218.21      201.82     17.43 o
  -9   5   2        3.90        2.54      7.77 o
  -8   5   2      371.75      411.12     19.97 o
  -7   5   2      107.76      117.87     12.49 o
  -6   5   2      230.23      222.88     13.14 o
  -5   5   2        1.58       -0.39      3.58 o
  -4   5   2       54.48       64.75      6.54 o
  -3   5   2     4070.78     3980.10     51.48 o
  -2   5   2      240.25      188.10      6.14 o
  -1   5   2    10595.04    11735.17    135.86 o
   0   5   2     2202.95     2195.63     28.56 o
   1   5   2     6488.77     6607.48    104.35 o
   2   5   2        1.11        7.47      2.47 o
   3   5   2     1616.85     1654.49     19.37 o
   4   5   2      560.08      603.02     10.36 o
   5   5   2      587.04      545.88     10.21 o
   6   5   2     1794.70     1761.49     22.76 o
   7   5   2      105.85      114.63      6.26 o
   8   5   2      166.66      166.49      7.82 o
   9   5   2      373.35      399.28     19.53 o
  10   5   2       52.52       54.98     11.84 o
  11   5   2       24.81       18.01      9.59 o
  12   5   2       29.60       24.76     10.97 o
  -9   6   2      402.31      462.03     26.29 o
  -8   6   2      221.17      242.20     18.81 o
  -7   6   2      137.23      130.87     15.32 o
  -5   6   2     2457.86     2556.93     43.13 o
  -4   6   2      196.02      193.91      8.09 o
  -3   6   2      210.70      230.71      7.85 o
  -2   6   2      306.30      279.06      7.66 o
  -1   6   2       68.50       65.21      3.68 o
   0   6   2     4002.06     4066.89     73.20 o
   1   6   2        5.38        4.94      4.76 o
   2   6   2     8075.89     8847.26     84.34 o
   3   6   2     1431.18     1357.57     17.10 o
   4   6   2     4818.47     5167.61     52.53 o
   5   6   2      152.55      175.18      6.76 o
   6   6   2       55.37       53.51      4.65 o
   7   6   2        6.75        3.55      3.57 o
   8   6   2       33.54       36.68      4.95 o
   9   6   2      510.72      525.58     12.92 o
  10   6   2       64.80       67.32     12.78 o
  11   6   2       60.55       36.31     11.18 o
  12   6   2      185.62      217.50     19.17 o
  -9   7   2      105.48       83.22     16.56 o
  -8   7   2        9.22        6.17      9.95 o
  -7   7   2        1.00        5.81      8.42 o
  -6   7   2      564.82      584.11     25.71 o
  -5   7   2      327.39      386.86     19.82 o
  -4   7   2      105.25      119.10     11.76 o
  -3   7   2       47.43       42.56      8.06 o
  -2   7   2     2067.02     1987.55     44.15 o
  -1   7   2      209.80      215.83     11.84 o
   0   7   2     1867.48     1789.38     38.63 o
   1   7   2      432.59      381.60     23.75 o
   2   7   2      112.95      101.98      5.00 o
   3   7   2      702.07      674.88     11.05 o
   4   7   2      218.42      246.90      6.99 o
   5   7   2     2761.98     3014.70     34.51 o
   6   7   2      305.87      355.13      9.54 o
   7   7   2     1742.11     1841.01     25.31 o
   8   7   2      385.56      429.09     11.45 o
   9   7   2      261.89      236.10      9.19 o
  10   7   2       19.77       12.93      8.93 o
  11   7   2       15.55        7.33      9.37 o
  12   7   2       15.31       23.46     11.04 o
  -8   8   2      113.01      134.43     18.01 o
  -7   8   2       23.15       33.55     11.18 o
  -6   8   2      344.27      328.62     20.48 o
  -5   8   2       69.11       73.42     11.55 o
  -4   8   2      102.07      136.97     12.71 o
  -3   8   2        0.29        4.58      5.88 o
  -2   8   2       71.76       84.75      9.80 o
  -1   8   2      512.12      543.58     19.82 o
   0   8   2        8.30        8.06      5.37 o
   1   8   2      424.17      422.81     16.12 o
   2   8   2      261.34      261.96      9.53 o
   3   8   2     1731.31     1750.16     28.02 o
   4   8   2       28.96       41.45      6.25 o
   5   8   2       20.43       41.52      5.40 o
   6   8   2      141.83      134.60      7.08 o
   7   8   2        1.72        1.63      3.89 o
   8   8   2      828.25      833.30     20.81 o
   9   8   2       17.83        9.77      6.98 o
  10   8   2      366.73      390.33     15.74 o
  11   8   2       41.89       53.74     13.36 o
  -7   9   2        0.03        1.38      9.88 o
  -6   9   2       19.43       16.05      9.37 o
  -5   9   2      179.66      210.24     16.41 o
  -4   9   2       66.86       65.94     11.04 o
  -3   9   2      542.54      602.26     23.53 o
  -2   9   2      282.60      254.47     15.54 o
  -1   9   2      205.56      253.60     14.89 o
   0   9   2      246.85      244.31     14.01 o
   1   9   2      179.12      166.51      8.57 o
   2   9   2      114.51      121.12     15.03 o
   3   9   2      325.68      310.24     10.95 o
   4   9   2       76.33       79.08     10.53 o
   5   9   2       45.54       28.32      9.30 o
   6   9   2     1078.60     1103.68     34.42 o
   7   9   2        0.99        6.75      8.79 o
   8   9   2       77.31       70.66     12.71 o
   9   9   2      105.51       69.43     12.13 o
  10   9   2       16.39        8.42     11.40 o
  -6  10   2       15.67       10.89     10.09 o
  -5  10   2     1197.20     1187.04     39.14 o
  -4  10   2       16.04        6.97      8.35 o
  -3  10   2        2.38        6.32      7.70 o
  -2  10   2       54.48       62.17     10.75 o
  -1  10   2       19.02       14.31      7.04 o
   0  10   2      475.20      508.43     20.11 o
   1  10   2       35.39       38.22      6.17 o
   2  10   2      111.89      138.68      8.79 o
   3  10   2      280.52      286.42     17.65 o
   4  10   2      894.48      922.36     30.79 o
   5  10   2        2.91       -2.25      8.06 o
   6  10   2       41.09       39.72     11.26 o
   7  10   2        1.79       -2.32      8.50 o
   8  10   2        1.03       -0.65      9.51 o
   9  10   2      322.28      375.03     23.67 o
  10  10   2       13.32       16.70     12.56 o
  -4  11   2      381.85      329.56     20.26 o
  -3  11   2       37.45       54.61     11.62 o
  -2  11   2     1861.21     1779.00     46.26 o
  -1  11   2      126.42      114.09     12.93 o
   0  11   2      196.63      150.84     15.03 o
   1  11   2       60.31       54.03     10.89 o
   2  11   2        0.87       -2.18      8.06 o
   3  11   2      155.72      155.48     14.52 o
   4  11   2        9.22        2.25      7.77 o
   5  11   2      231.20      211.04     17.21 o
   6  11   2       83.76       74.58     13.22 o
   7  11   2      294.55      306.54     20.70 o
   8  11   2       68.91       66.67     15.25 o
  -1  12   2      405.66      340.75     20.70 o
   0  12   2       52.25       44.66     12.20 o
   1  12   2     1187.37     1082.26     37.03 o
   2  12   2      182.02      186.50     17.21 o
   3  12   2      606.94      632.76     28.17 o
   4  12   2       29.10       46.48     11.55 o
   5  12   2       12.10       15.90     10.46 o
   6  12   2       25.75       23.46     11.47 o
   7  12   2        0.07        3.92     11.55 o
   1  13   2        0.11       -1.89      9.80 o
   2  13   2      229.40      236.09     19.68 o
   3  13   2      107.72       88.82     15.18 o
  -3 -11   3      129.95      148.22     18.01 o
  -2 -11   3      534.19      553.02     27.67 o
  -1 -11   3       28.36       10.09     11.62 o
   0 -11   3      764.44      834.28     33.77 o
   1 -11   3       22.23       25.78     12.13 o
  -6 -10   3       44.05       66.52     14.67 o
  -5 -10   3      239.25      234.13     19.32 o
  -4 -10   3       62.49       43.65     12.35 o
  -3 -10   3       53.00       64.42     13.44 o
  -2 -10   3      103.66      119.10     15.32 o
  -1 -10   3        8.53       13.44     10.46 o
   0 -10   3       64.58       87.22     13.43 o
   1 -10   3       42.78       35.73     10.68 o
   2 -10   3      145.71      152.29     15.83 o
   3 -10   3     1072.28     1126.12     37.25 o
   4 -10   3       35.56       26.51     10.46 o
  -7  -9   3       99.91       99.03     15.47 o
  -6  -9   3      464.17      437.07     27.96 o
  -5  -9   3       26.74       28.03     11.33 o
  -4  -9   3        5.88       -4.43      9.37 o
  -3  -9   3      147.70      171.76     15.76 o
  -2  -9   3      612.07      617.95     26.43 o
  -1  -9   3      102.73       79.81     12.85 o
   0  -9   3      285.29      293.03     18.23 o
   1  -9   3      161.74      172.26     14.81 o
   2  -9   3       74.91       93.10     12.56 o
   3  -9   3       16.66       15.69      8.79 o
   4  -9   3       21.38       28.69      9.15 o
   5  -9   3       64.28       72.26     11.62 o
   6  -9   3      372.11      374.23     20.77 o
  -8  -8   3      142.49      161.81     21.86 o
  -7  -8   3       65.10       70.85     10.01 o
  -6  -8   3      240.69      229.35     12.65 o
  -5  -8   3     1371.60     1493.69     30.53 o
  -4  -8   3      580.62      623.02     18.00 o
  -3  -8   3     1882.87     1868.30     76.97 o
  -2  -8   3       23.60       39.11      9.84 o
  -1  -8   3      239.58      238.86     10.75 o
   0  -8   3      163.69      155.64      8.98 o
   1  -8   3      795.06      906.08     21.17 o
   2  -8   3       57.08       52.51      9.66 o
   3  -8   3      233.60      203.93     14.38 o
   4  -8   3      532.90      526.37     22.08 o
  -9  -7   3       52.91       73.28     14.74 o
  -8  -7   3      105.78      106.15     11.44 o
  -7  -7   3      239.71      229.50     14.20 o
  -6  -7   3        3.02       -5.67      5.67 o
  -5  -7   3       40.59       36.30      6.96 o
  -4  -7   3       11.15        9.97      5.33 o
  -3  -7   3      872.39      851.30     19.93 o
  -2  -7   3     2634.03     2834.53     43.02 o
  -1  -7   3      672.24      710.17     23.78 o
   0  -7   3     6544.55     6818.02     86.52 o
   1  -7   3      277.37      268.20     10.82 o
   2  -7   3      308.17      325.74     23.97 o
   3  -7   3       98.17       97.40      7.54 o
   4  -7   3      206.00      198.00      7.43 o
   5  -7   3       13.56        9.01      6.39 o
 -10  -6   3       40.04       30.87     11.77 o
  -9  -6   3       27.37        9.37     10.17 o
  -8  -6   3        9.80        9.03      6.58 o
  -7  -6   3      550.80      575.44     22.26 o
  -6  -6   3      220.27      223.62     15.40 o
  -5  -6   3      414.21      412.71     19.57 o
  -4  -6   3      737.07      707.68     33.29 o
  -3  -6   3      231.47      227.59      9.96 o
  -2  -6   3      850.25      828.33     37.18 o
  -1  -6   3      352.15      330.32     10.88 o
   0  -6   3     1446.49     1507.74     25.53 o
   1  -6   3     2589.59     2666.38     38.71 o
   2  -6   3     1672.38     1746.75     22.43 o
   3  -6   3     9357.68     9556.77     93.52 o
   4  -6   3      670.95      705.53     23.45 o
   5  -6   3      168.30      173.64     12.42 o
   7  -6   3      118.30      128.07      8.48 o
   8  -6   3        4.35        0.82      5.18 o
   9  -6   3        7.73       10.89      8.64 o
 -10  -5   3        3.41        1.23      8.93 o
  -9  -5   3      126.66      147.50     16.99 o
  -8  -5   3      394.75      360.50     20.48 o
  -7  -5   3       98.27       99.18      9.45 o
  -6  -5   3       17.25       19.70      6.15 o
  -5  -5   3      661.47      678.48     17.55 o
  -4  -5   3      206.86      170.27      9.07 o
  -3  -5   3     1013.80      964.55     46.33 o
  -2  -5   3     1372.99     1352.56     45.13 o
  -1  -5   3     1640.97     1701.24     30.06 o
   0  -5   3     1326.80     1340.24     16.85 o
   1  -5   3     2248.04     2327.29     32.08 o
   2  -5   3      104.89      104.75      8.46 o
   3  -5   3       70.57       63.04      8.06 o
   4  -5   3      681.57      662.83     21.71 o
   5  -5   3     1241.94     1161.77     31.88 o
   7  -5   3      320.49      324.11     11.83 o
   8  -5   3      315.38      303.01     12.29 o
   9  -5   3       87.73       83.37     13.29 o
  10  -5   3      327.41      383.09     22.66 o
 -11  -4   3      115.95       73.42     13.65 o
 -10  -4   3       84.23       53.67     12.27 o
  -9  -4   3       13.66       18.59      9.22 o
  -8  -4   3     1937.38     2014.71     52.36 o
  -7  -4   3        7.56       10.68      7.99 o
  -6  -4   3      456.92      430.39     14.19 o
  -5  -4   3     1581.54     1618.40     28.93 o
  -4  -4   3      900.36      925.57     45.42 o
  -3  -4   3       66.13       79.60      6.37 o
  -2  -4   3      153.97      125.44      7.02 o
  -1  -4   3       10.00        8.18      3.18 o
   0  -4   3       97.78       84.66      3.31 o
   1  -4   3     2273.87     2149.99     30.62 o
   2  -4   3     4392.26     4635.67     58.43 o
   3  -4   3      313.53      298.91     12.85 o
   4  -4   3     4453.75     4427.56     82.78 o
   5  -4   3        3.81       -2.18      5.23 o
   7  -4   3      242.70      240.47     10.20 o
   8  -4   3      214.92      218.02     12.67 o
   9  -4   3      437.28      474.01     23.02 o
  10  -4   3       64.01       60.79     12.64 o
 -11  -3   3      125.01       68.19     11.62 o
 -10  -3   3      503.63      435.30     23.60 o
  -9  -3   3      191.20      190.71     15.68 o
  -8  -3   3      347.41      320.27     18.73 o
  -7  -3   3        3.34       -4.72      6.39 o
  -6  -3   3      210.63      197.24     13.65 o
  -5  -3   3     1089.12     1182.51     23.08 o
  -4  -3   3       44.23       39.96      5.39 o
  -3  -3   3     4744.03     4717.83     61.25 o
  -2  -3   3     1728.52     1754.10     26.93 o
  -1  -3   3      747.02      750.82     14.50 o
   0  -3   3      173.58      150.82      3.58 o
   1  -3   3      442.74      441.11      9.78 o
   2  -3   3      125.81      113.15      5.32 o
   3  -3   3        4.87       -2.47      3.27 o
   4  -3   3      419.13      413.80     15.25 o
   5  -3   3     2684.80     2747.54     56.20 o
   6  -3   3      765.32      778.58     16.56 o
   7  -3   3     2927.08     2840.80     41.86 o
   8  -3   3       45.13       43.72      6.67 o
   9  -3   3       20.52       12.71      8.35 o
  10  -3   3       28.04       29.48     10.39 o
  11  -3   3       10.95       15.69     10.24 o
 -11  -2   3        0.13       -1.60      6.03 o
 -10  -2   3       16.08       15.90      9.73 o
  -9  -2   3      153.14      169.35     15.10 o
  -8  -2   3      173.24      150.62     13.72 o
  -7  -2   3     1854.37     2064.74     50.03 o
  -6  -2   3      637.82      594.13     22.15 o
  -5  -2   3     2096.07     2025.60     45.97 o
  -4  -2   3      181.08      183.06      8.24 o
  -3  -2   3      843.38      801.88     26.76 o
  -2  -2   3       18.85        6.28      1.51 o
  -1  -2   3        4.90        6.24      3.38 o
   0  -2   3     5605.20     5406.47     65.10 o
   1  -2   3     2595.11     2629.25     45.78 o
   2  -2   3      805.18      876.06     14.23 o
   3  -2   3     2236.14     2155.58     43.13 o
   4  -2   3     1223.54     1151.39     27.67 o
   5  -2   3       45.83       38.13      6.46 o
   6  -2   3      384.72      384.94     10.94 o
   7  -2   3       96.75      105.42      7.29 o
   8  -2   3     1199.17     1276.28     36.23 o
   9  -2   3      245.33      249.61     16.48 o
  10  -2   3      510.30      462.03     22.95 o
  11  -2   3       31.18       17.28     10.09 o
 -11  -1   3      133.05       69.79     12.85 o
 -10  -1   3        0.40       -0.29      8.42 o
  -9  -1   3       71.92       64.63     11.18 o
  -8  -1   3      282.09      226.65     15.47 o
  -7  -1   3      166.64      148.29     12.71 o
  -6  -1   3      520.72      478.15     19.32 o
  -5  -1   3      639.07      535.96     19.32 o
  -4  -1   3     1481.55     1548.30     35.80 o
  -3  -1   3     2414.28     2449.75     49.31 o
  -2  -1   3     6180.32     6117.12     59.22 o
  -1  -1   3      873.45     1074.50     12.76 o
   0  -1   3      490.34      580.35      7.85 o
   1  -1   3     8016.81     7452.19     70.11 o
   2  -1   3      138.18      162.28      4.29 o
   3  -1   3      395.21      336.32     11.84 o
   4  -1   3      158.25      175.02      9.29 o
   5  -1   3      565.00      666.32     20.11 o
   6  -1   3     1335.14     1265.58     21.64 o
   7  -1   3      824.97      821.41     38.85 o
   8  -1   3      169.78      203.49     13.72 o
   9  -1   3      280.67      284.97     17.06 o
  10  -1   3        8.85       16.99      8.13 o
  11  -1   3      319.10      360.72     21.49 o
  12  -1   3       31.05       36.67     12.06 o
 -11   0   3       29.16       32.61     11.04 o
 -10   0   3       18.92       26.73     10.02 o
  -9   0   3        3.52        0.15      6.75 o
  -8   0   3     1076.61     1100.12     34.20 o
  -7   0   3        7.71        5.23      6.25 o
  -6   0   3      378.29      408.79     17.57 o
  -5   0   3       11.22       22.37      6.10 o
  -4   0   3     1056.26     1012.91     26.29 o
  -3   0   3      205.78      217.65     10.24 o
  -2   0   3     2178.94     2091.86     27.68 o
  -1   0   3      574.89      525.26      9.02 o
   0   0   3     7136.95     6876.34     65.08 o
   1   0   3    10741.69    10697.26    257.12 o
   2   0   3      159.10      252.95      5.51 o
   3   0   3        2.09        3.74      2.20 o
   4   0   3     4328.53     4234.38     75.37 o
   5   0   3     1472.96     1437.35     22.07 o
   6   0   3      116.80      112.85      6.47 o
   7   0   3       35.22       62.75      8.86 o
   8   0   3      324.92      316.35     16.41 o
   9   0   3      417.06      385.27     19.10 o
  10   0   3      115.75      139.87     13.65 o
  11   0   3      157.21      143.65     16.19 o
  12   0   3       63.36       87.44     14.45 o
 -11   1   3       73.56       86.78     14.38 o
 -10   1   3      600.88      543.29     25.78 o
  -9   1   3       17.32       12.13      8.57 o
  -8   1   3        5.98        7.12      7.77 o
  -7   1   3       77.28       77.05     10.53 o
  -6   1   3      114.08      107.85     10.17 o
  -5   1   3     1590.55     1663.83     38.56 o
  -4   1   3      158.37      191.44     10.31 o
  -3   1   3     2950.49     2947.38     55.84 o
  -2   1   3       37.84       57.06      3.75 o
  -1   1   3     2413.27     2399.49     30.48 o
   0   1   3      229.81      244.64      5.57 o
   1   1   3      292.29      295.20      6.36 o
   2   1   3     4528.81     4531.69     54.45 o
   3   1   3       52.42       63.51      5.63 o
   4   1   3     1074.94     1127.16     18.25 o
   5   1   3     1727.35     1673.70     20.41 o
   6   1   3      651.77      630.71     11.30 o
   7   1   3     2333.93     2396.66     52.21 o
   8   1   3      845.44      851.70     27.23 o
   9   1   3       18.31       14.31      7.77 o
  10   1   3        7.77       10.24      7.63 o
  11   1   3       40.37       32.54     10.53 o
  12   1   3       63.31       85.48     13.80 o
 -11   2   3       11.54        7.04     10.02 o
 -10   2   3       33.39       30.21     11.18 o
  -9   2   3      671.12      729.35     28.54 o
  -8   2   3       74.50       95.64     12.49 o
  -7   2   3     2569.60     2620.03     58.46 o
  -6   2   3      452.40      434.28     17.79 o
  -5   2   3      288.71      249.97     12.85 o
  -4   2   3      484.88      522.60     16.92 o
  -3   2   3       32.51       40.69     11.47 o
  -2   2   3      253.45      274.29      7.37 o
  -1   2   3       15.04        5.35      2.22 o
   0   2   3     4697.75     4719.87    105.62 o
   1   2   3      134.82      170.69      4.52 o
   2   2   3     1396.12     1340.15     18.67 o
   3   2   3     2506.54     2588.45     26.50 o
   4   2   3      192.27      153.11      8.83 o
   5   2   3       43.71       44.09      4.21 o
   6   2   3       22.63       39.81      8.50 o
   7   2   3      125.51      124.41      7.40 o
   8   2   3      623.22      583.89     21.71 o
   9   2   3      498.64      459.34     20.04 o
  10   2   3      501.94      474.08     22.44 o
  11   2   3       49.33       67.98     12.27 o
  12   2   3       75.83       61.73     13.36 o
 -10   3   3        1.22       -6.75      8.57 o
  -9   3   3      128.00      127.74     14.81 o
  -8   3   3      871.62      948.64     31.51 o
  -7   3   3      139.29      136.68     12.05 o
  -6   3   3     1503.98     1581.63     38.99 o
  -5   3   3        9.04        4.29      5.08 o
  -4   3   3     7988.34     8385.22    125.41 o
  -3   3   3     1121.07     1077.09     18.02 o
  -2   3   3     3041.30     2825.70     36.70 o
  -1   3   3     2326.00     2355.18     30.41 o
   0   3   3     1913.31     1779.33     23.21 o
   1   3   3     3224.69     3207.31     67.82 o
   2   3   3      911.38      820.34     12.60 o
   3   3   3     1988.94     1939.92     19.74 o
   4   3   3        3.04       14.38      6.01 o
   5   3   3     4080.50     4123.92     42.36 o
   6   3   3     2320.62     2155.01     32.17 o
   7   3   3      633.23      600.15     14.65 o
   8   3   3      314.19      328.77     11.60 o
   9   3   3       43.85       47.57      9.80 o
  10   3   3      213.31      173.43     14.52 o
  11   3   3      194.12      214.02     16.92 o
  12   3   3       60.38       46.77     12.56 o
 -10   4   3       82.61       72.04     13.14 o
  -9   4   3       11.71       10.68      8.71 o
  -8   4   3     1184.34     1270.04     37.69 o
  -7   4   3        0.07        2.69      6.17 o
  -6   4   3     1339.72     1320.43     34.42 o
  -5   4   3     2254.87     2351.37     35.89 o
  -4   4   3     1934.43     1947.35     29.75 o
  -3   4   3      494.66      512.75     11.49 o
  -2   4   3      524.13      491.45     10.11 o
  -1   4   3     5366.76     5694.93     68.07 o
   0   4   3     3528.14     3457.86     61.87 o
   1   4   3     4740.95     4738.43     81.26 o
   2   4   3     1233.41     1398.15     19.23 o
   3   4   3      403.59      410.67      7.05 o
   4   4   3      875.31      805.32     14.97 o
   5   4   3      373.66      379.90     11.76 o
   6   4   3      216.88      218.18      6.74 o
   7   4   3        9.19       12.70      4.12 o
   8   4   3      213.76      171.82      9.08 o
   9   4   3      858.76      868.77     28.90 o
  10   4   3      668.71      699.50     27.38 o
  11   4   3      207.58      186.72     16.41 o
  12   4   3        0.17       -0.15      7.77 o
 -10   5   3      139.55      180.69     19.82 o
  -9   5   3       12.68        7.78      6.64 o
  -8   5   3        1.61        0.55      9.48 o
  -7   5   3        2.64       -0.86      4.70 o
  -6   5   3      154.58      166.49      9.41 o
  -5   5   3     3279.35     3305.87     47.32 o
  -4   5   3        0.04        2.48      3.30 o
  -3   5   3     3792.98     3916.89     51.13 o
  -2   5   3     2376.92     2471.83     33.41 o
  -1   5   3     3630.46     3779.22     47.02 o
   0   5   3      605.24      587.30     17.43 o
   1   5   3      185.41      212.20     10.09 o
   2   5   3     3748.37     3881.66     47.68 o
   3   5   3     1507.73     1495.25     22.36 o
   4   5   3     2885.48     3075.69     32.88 o
   5   5   3      472.88      514.92      9.76 o
   6   5   3      474.31      493.97     10.15 o
   7   5   3      731.80      765.39     13.73 o
   8   5   3       74.17       61.27      5.48 o
   9   5   3       54.87       34.03      9.62 o
  10   5   3       41.66       42.77     11.04 o
  11   5   3       47.10       30.65     10.68 o
  12   5   3      101.86      110.83     15.76 o
  -9   6   3      604.82      659.20     31.66 o
  -8   6   3        0.17        0.07      8.50 o
  -7   6   3      306.23      358.90     21.20 o
  -6   6   3        5.02        5.52      7.70 o
  -5   6   3      302.63      281.92     16.77 o
  -4   6   3        9.15        4.77      3.62 o
  -3   6   3      139.59      128.84      6.39 o
  -2   6   3     1681.36     1696.14     25.01 o
  -1   6   3        2.92        5.90      1.83 o
   0   6   3     9466.50     9898.10    164.26 o
   1   6   3      688.73      803.20     21.71 o
   2   6   3     1018.33     1173.79     35.25 o
   3   6   3      959.51     1010.65     13.64 o
   4   6   3      486.61      505.64      9.30 o
   5   6   3      525.29      530.64     11.09 o
   6   6   3      784.34      841.43     14.09 o
   7   6   3      458.57      440.83     10.92 o
   8   6   3      128.37      113.94      6.47 o
   9   6   3      235.58      235.56      8.92 o
  10   6   3      120.57      122.33      9.75 o
  11   6   3        1.89       -2.76      8.13 o
  12   6   3       78.91       73.49     14.67 o
  -8   7   3       27.55       27.74     11.40 o
  -7   7   3       97.61       95.71     14.45 o
  -6   7   3      873.30      914.37     32.82 o
  -5   7   3      182.15      202.76     15.10 o
  -4   7   3      869.86      839.65     27.96 o
  -3   7   3      314.54      317.58     16.05 o
  -2   7   3     2386.86     2489.54     53.08 o
  -1   7   3      125.03      128.04     10.24 o
   0   7   3      465.92      416.27     16.05 o
   1   7   3       21.77       26.00      6.10 o
   2   7   3       21.22       19.39      5.37 o
   3   7   3     6407.22     6465.91    125.17 o
   4   7   3      444.11      479.84      9.38 o
   5   7   3     1354.68     1436.56     19.72 o
   6   7   3     2136.06     2181.58     27.44 o
   7   7   3      420.45      404.06     10.47 o
   8   7   3      273.46      304.79      9.88 o
   9   7   3        7.31        8.32      5.08 o
  10   7   3        6.82       -1.41      5.39 o
  11   7   3        8.45       18.88      9.95 o
  12   7   3       20.68       17.79     10.75 o
  -8   8   3      681.34      706.40     33.40 o
  -7   8   3       32.93       57.74     12.93 o
  -6   8   3        3.98       -6.46      7.84 o
  -5   8   3       28.77       38.05      9.88 o
  -4   8   3       96.30       89.83     11.62 o
  -3   8   3      637.14      695.94     24.83 o
  -2   8   3      614.95      617.73     22.22 o
  -1   8   3      693.99      702.26     23.16 o
   0   8   3       20.98       26.29      6.97 o
   1   8   3     4208.52     4216.54     78.71 o
   2   8   3       20.00       14.44      4.38 o
   3   8   3       22.37       30.29      5.10 o
   4   8   3      178.52      182.00      8.62 o
   5   8   3      238.68      220.11      9.57 o
   6   8   3     2135.40     2122.04     27.35 o
   7   8   3       24.63       28.43      4.87 o
   8   8   3      414.43      463.75     12.16 o
   9   8   3      431.33      475.27     12.77 o
  10   8   3      274.63      301.28     17.94 o
  11   8   3        0.57        9.44     10.02 o
  -7   9   3       38.28       46.41     13.73 o
  -6   9   3       85.96       82.14     14.01 o
  -5   9   3     1446.98     1478.30     43.86 o
  -4   9   3      252.62      259.77     17.06 o
  -3   9   3       19.00       24.04      8.06 o
  -2   9   3      191.02      207.85     14.23 o
  -1   9   3      434.53      434.86     18.95 o
   0   9   3      107.28      116.49     11.11 o
   1   9   3      145.96      145.83     10.89 o
   2   9   3      146.58      135.64     10.64 o
   3   9   3       11.21        7.69      5.23 o
   4   9   3     2822.40     2897.49     42.65 o
   5   9   3       33.29       32.60      5.69 o
   6   9   3      129.82      128.42     13.29 o
   7   9   3      134.32      138.20      9.46 o
   8   9   3        3.08       -5.81      8.71 o
   9   9   3      293.67      304.00     20.48 o
  10   9   3       68.03       47.57     13.00 o
  -6  10   3        5.67       -0.58      9.59 o
  -5  10   3       41.16       34.86     11.55 o
  -4  10   3       42.59       37.04     10.02 o
  -3  10   3      141.81      139.07     13.72 o
  -2  10   3      667.42      674.23     25.42 o
  -1  10   3      212.63      201.75     14.31 o
   0  10   3      139.64      147.35     11.84 o
   1  10   3      121.26      112.32     11.44 o
   2  10   3      503.25      513.75     19.43 o
   3  10   3       14.28        8.53      5.03 o
   4  10   3        0.25       -1.82      4.45 o
   5  10   3        8.44       10.17      7.92 o
   6  10   3        2.64        0.07      7.77 o
   7  10   3      508.84      540.31     24.83 o
   9  10   3      169.53      146.70     17.65 o
  10  10   3       22.38       16.92     11.98 o
  -4  11   3      839.10      790.71     31.59 o
  -3  11   3      100.60       96.80     14.09 o
  -2  11   3      281.88      258.39     17.50 o
  -1  11   3       41.26       30.36      9.30 o
   0  11   3        8.53        6.39      7.33 o
   1  11   3      105.91      139.29      9.49 o
   2  11   3       24.57       19.08      5.84 o
   3  11   3      212.49      201.46     15.32 o
   4  11   3        9.89        6.54      8.28 o
   5  11   3       78.25       84.82     12.78 o
   6  11   3      296.36      291.29     19.61 o
   7  11   3       89.04       58.90     12.56 o
   8  11   3        9.39        8.57     10.17 o
   9  11   3        0.14        1.74     12.20 o
  -2  12   3      195.25      196.52     15.76 o
   0  12   3       68.18       67.18     13.51 o
   1  12   3      737.10      695.07     28.76 o
   2  12   3        2.07       -8.28      8.28 o
   3  12   3        5.21        5.37      9.08 o
   4  12   3       15.12        5.52      9.15 o
   5  12   3       12.95        9.51      9.51 o
   6  12   3       30.99       22.88     11.91 o
   7  12   3        0.22       -4.87     10.24 o
   0  13   3      196.02      194.05     17.57 o
   1  13   3      134.45      108.43     16.56 o
   2  13   3      351.92      314.61     21.13 o
   3  13   3        1.94       -3.49     10.75 o
   4  13   3      751.37      752.08     32.17 o
   5  13   3        1.43        7.92     11.04 o
  -5 -10   4        6.28       -7.55     10.24 o
  -4 -10   4        6.47       -0.73      9.80 o
  -3 -10   4       13.61        5.45      9.95 o
  -2 -10   4      279.12      274.51     19.82 o
  -1 -10   4      125.99      141.54     17.14 o
   0 -10   4        9.25        1.96      9.22 o
   1 -10   4      818.85      800.73     31.44 o
   2 -10   4       47.27       53.74     12.42 o
   3 -10   4      261.41      244.89     18.73 o
  -6  -9   4       24.21       19.16     10.93 o
  -5  -9   4      140.68      170.46     12.42 o
  -4  -9   4      490.67      458.39     41.58 o
  -3  -9   4      383.14      392.75     22.95 o
  -2  -9   4       99.25       82.93     13.51 o
  -1  -9   4       45.68       44.23     11.40 o
   0  -9   4      132.81      127.38     14.74 o
   1  -9   4       23.10       26.51      9.37 o
   2  -9   4       27.55       52.94     11.69 o
   3  -9   4        2.87       13.14      8.71 o
   4  -9   4      396.50      328.77     18.95 o
   5  -9   4       24.07       16.49      9.44 o
  -8  -8   4      141.02      151.56     19.10 o
  -7  -8   4      511.65      505.34     18.81 o
  -6  -8   4        0.75        7.47      6.87 o
  -5  -8   4      602.50      613.75     19.07 o
  -4  -8   4       73.72       67.74      8.93 o
  -3  -8   4      348.77      360.12     14.02 o
  -2  -8   4       83.96       89.49      8.69 o
  -1  -8   4      897.57      934.16     21.68 o
   0  -8   4      684.35      702.46     18.13 o
   1  -8   4      239.82      262.09     11.41 o
   2  -8   4       39.47       33.33      6.28 o
   3  -8   4      249.86      261.23     16.70 o
   4  -8   4      161.76      160.86     14.31 o
   5  -8   4        0.03       -0.51      7.55 o
  -8  -7   4       31.16       32.11      8.49 o
  -7  -7   4       10.15        7.71      6.70 o
  -6  -7   4      312.32      329.42     14.63 o
  -5  -7   4      433.87      432.62     15.62 o
  -4  -7   4      845.11      778.08     20.16 o
  -3  -7   4       13.67        5.71      5.99 o
  -2  -7   4     4564.14     4773.03     66.19 o
  -1  -7   4       13.96        0.13     10.60 o
   0  -7   4      942.87      976.24     21.35 o
   1  -7   4      108.71      125.98      8.25 o
   2  -7   4      585.38      571.54     18.56 o
   3  -7   4      392.92      397.88     13.09 o
   4  -7   4       10.84       10.73      4.92 o
   5  -7   4       57.08       60.04      7.59 o
   6  -7   4       91.23       74.00     11.26 o
  -9  -6   4       91.01      115.11     16.92 o
  -8  -6   4      122.58      158.75     15.47 o
  -7  -6   4      157.33      152.10     11.31 o
  -6  -6   4      392.17      375.86     14.70 o
  -5  -6   4      329.86      320.89     13.45 o
  -4  -6   4       31.66       36.79      6.93 o
  -3  -6   4      410.14      399.61     13.82 o
  -2  -6   4     1299.26     1349.16     25.59 o
  -1  -6   4     1991.63     1945.95     32.29 o
   0  -6   4      389.65      356.88     12.28 o
   1  -6   4     9816.18    10284.08    124.38 o
   2  -6   4       52.23       45.05      6.44 o
   3  -6   4     1625.47     1615.67     27.80 o
   4  -6   4     1630.60     1705.35     29.31 o
   5  -6   4        0.23        1.67      6.54 o
   6  -6   4      113.35      106.18     12.05 o
   7  -6   4        2.20       -2.63      4.50 o
   8  -6   4      122.61      126.22     14.56 o
   9  -6   4       24.94       37.04      7.49 o
 -10  -5   4       65.44       83.73     15.90 o
  -9  -5   4        1.01       -8.42      8.42 o
  -8  -5   4        4.07       -7.92      8.13 o
  -7  -5   4       17.64       17.87      9.08 o
  -6  -5   4      325.43      341.59     14.00 o
  -5  -5   4      506.49      539.95     16.49 o
  -4  -5   4      600.02      591.94     24.51 o
  -3  -5   4     1309.91     1247.92     24.26 o
  -2  -5   4       44.02       45.03      6.64 o
  -1  -5   4     1241.24     1238.04     22.85 o
   0  -5   4       78.79       66.21      6.05 o
   1  -5   4      414.68      401.87     11.68 o
   2  -5   4     1174.66     1179.82     21.51 o
   3  -5   4     2593.98     2605.69     60.63 o
   4  -5   4     8153.82     8415.92    102.90 o
   5  -5   4       74.79       70.52      9.95 o
   6  -5   4     1479.17     1450.56     38.92 o
   7  -5   4      700.14      667.37     17.37 o
   8  -5   4      527.52      560.95     16.82 o
   9  -5   4       28.88       30.61      6.83 o
  10  -5   4       15.43       -0.44      9.08 o
 -10  -4   4      334.38      301.31     21.35 o
  -9  -4   4       18.05       15.98      9.01 o
  -8  -4   4      327.78      269.72     18.44 o
  -7  -4   4      657.30      666.10     26.94 o
  -6  -4   4       60.72       51.57      7.42 o
  -5  -4   4      545.48      524.41     21.86 o
  -4  -4   4       11.13       11.97      5.05 o
  -3  -4   4     1039.69      985.90     32.20 o
  -2  -4   4      587.53      543.93     17.94 o
  -1  -4   4      861.32      882.94     17.66 o
   0  -4   4     2723.17     2632.20     37.55 o
   1  -4   4        2.56        0.51      3.34 o
   2  -4   4     2783.28     2823.69     39.14 o
   3  -4   4       67.92       60.82      5.44 o
   4  -4   4      103.62       99.85     10.17 o
   5  -4   4        0.70       -1.31      5.37 o
   6  -4   4     2918.22     2946.80     62.96 o
   7  -4   4     2584.62     2737.89     55.77 o
   8  -4   4        4.98        4.36      5.35 o
   9  -4   4     1350.41     1302.77     27.34 o
  10  -4   4       38.45       33.04     10.75 o
 -10  -3   4       88.56       75.31     13.87 o
  -9  -3   4       13.25       20.99      9.95 o
  -8  -3   4       14.30       16.05      9.22 o
  -7  -3   4      191.42      206.68     15.54 o
  -6  -3   4      465.00      471.32     21.06 o
  -5  -3   4     2292.87     2308.44     53.01 o
  -4  -3   4     1043.49     1124.30     22.12 o
  -3  -3   4       18.58       27.01      2.60 o
  -2  -3   4     5092.03     5252.35     67.25 o
  -1  -3   4       83.77       76.34      5.70 o
   0  -3   4      136.87      127.16      6.53 o
   1  -3   4      252.47      283.28      8.50 o
   2  -3   4      850.69      849.45     15.46 o
   3  -3   4     2332.28     2213.45     63.61 o
   4  -3   4      706.84      634.29     20.55 o
   5  -3   4     2094.65     2103.95     46.69 o
   6  -3   4      167.81      166.96     12.13 o
   7  -3   4      483.47      478.66     13.84 o
   8  -3   4      104.21      112.60      9.44 o
   9  -3   4      396.55      434.33     14.79 o
  10  -3   4      237.50      229.41     17.65 o
  11  -3   4        0.22       -3.34      9.01 o
 -10  -2   4        4.42        4.87      8.35 o
  -9  -2   4      394.48      382.65     21.20 o
  -8  -2   4      318.55      336.46     19.17 o
  -7  -2   4      398.55      402.33     19.75 o
  -6  -2   4      106.39       90.99     11.84 o
  -5  -2   4       99.63       85.91     10.38 o
  -4  -2   4       19.47       15.61      5.37 o
  -3  -2   4     1779.09     1736.44     22.22 o
  -2  -2   4     4795.59     4693.74     73.96 o
  -1  -2   4     4770.67     5012.85     92.11 o
   0  -2   4       35.27       94.51      9.70 o
   1  -2   4    10214.74    10147.49    118.08 o
   2  -2   4      945.84      954.80     23.24 o
   3  -2   4       37.11       41.89      4.21 o
   4  -2   4      129.14      111.77      8.71 o
   5  -2   4       57.17       61.87      7.84 o
   6  -2   4     1188.09     1179.56     31.73 o
   7  -2   4     1054.40      941.46     19.55 o
   8  -2   4     1689.48     1725.28     30.33 o
   9  -2   4      209.89      193.32     15.18 o
  10  -2   4      322.77      338.06     20.33 o
  11  -2   4       63.51       66.60     13.65 o
 -11  -1   4        0.58       -5.30      8.57 o
 -10  -1   4       33.59       14.31      8.21 o
  -9  -1   4       22.67       19.46      9.30 o
  -8  -1   4      993.66      948.35     32.39 o
  -7  -1   4       76.75       90.49     11.84 o
  -6  -1   4      693.86      666.75     23.89 o
  -5  -1   4      544.08      516.21     19.68 o
  -4  -1   4     1589.41     1528.40     36.74 o
  -3  -1   4     2614.30     2716.40     47.35 o
  -2  -1   4        3.99        3.80      1.83 o
  -1  -1   4     1433.45     1333.01     15.71 o
   0  -1   4       96.47      129.17      3.83 o
   1  -1   4     8329.45     7894.46     74.73 o
   2  -1   4     7509.55     7767.55     73.73 o
   3  -1   4     1837.70     1890.52     22.18 o
   4  -1   4     5790.37     5965.48    105.73 o
   5  -1   4     1363.93     1326.90     32.17 o
   6  -1   4      610.58      608.94     20.70 o
   7  -1   4      356.65      343.11     11.58 o
   8  -1   4       39.35       35.43      5.90 o
   9  -1   4       22.56       16.56      7.33 o
  10  -1   4      457.76      468.64     22.95 o
  11  -1   4      683.83      741.69     30.64 o
  12  -1   4       43.09       31.66     11.98 o
 -11   0   4        6.01       -7.92      7.92 o
 -10   0   4      309.59      295.86     20.19 o
  -9   0   4        1.52        2.47      7.26 o
  -8   0   4      140.92      138.71     13.51 o
  -7   0   4      374.62      342.85     18.01 o
  -6   0   4       21.91       21.71      7.26 o
  -5   0   4      284.97      269.29     14.16 o
  -4   0   4      329.91      326.66     14.38 o
  -3   0   4     2915.36     2902.82     38.46 o
  -2   0   4     1749.52     1666.98     43.90 o
  -1   0   4     3617.12     3780.02     46.45 o
   0   0   4      514.18      566.88      9.94 o
   1   0   4       53.08       53.50      5.32 o
   2   0   4     8760.51     8346.63     91.92 o
   3   0   4     1256.08     1251.74     14.65 o
   4   0   4      352.00      342.50     10.42 o
   5   0   4     3928.45     4089.98     81.15 o
   6   0   4     3801.45     3771.43     49.56 o
   7   0   4     1773.43     1750.86     28.57 o
   8   0   4      165.60      159.35      8.49 o
   9   0   4      686.14      669.22     25.78 o
  10   0   4       85.10       81.84     12.13 o
  11   0   4       78.71      101.23     14.09 o
  12   0   4       67.51      106.18     15.76 o
 -10   1   4       59.22       41.83     11.84 o
  -9   1   4       94.37       91.28     13.72 o
  -8   1   4      105.99      107.92     13.22 o
  -7   1   4      427.57      421.87     19.75 o
  -6   1   4      129.99      120.19     11.04 o
  -5   1   4      796.68      751.28     23.67 o
  -4   1   4      491.36      447.27     11.10 o
  -3   1   4      272.09      297.75     15.54 o
  -2   1   4      830.22      835.63     37.43 o
  -1   1   4      347.81      383.48      8.30 o
   0   1   4     1964.18     2090.85     27.42 o
   1   1   4      211.93      221.62      6.57 o
   2   1   4     6056.61     6151.64    134.88 o
   3   1   4     6306.67     6146.15     73.90 o
   4   1   4      186.06      145.27      6.06 o
   5   1   4     2601.90     2730.44     38.18 o
   6   1   4       49.48       31.25      3.70 o
   7   1   4      576.29      535.95     13.44 o
   8   1   4      150.42      131.74     11.91 o
   9   1   4      811.55      862.52     29.26 o
  10   1   4      126.33      131.38     13.36 o
  11   1   4       85.94       73.42     12.71 o
  12   1   4      650.60      701.39     30.93 o
 -10   2   4       30.30       39.65     11.84 o
  -9   2   4      738.51      709.74     28.68 o
  -8   2   4      901.59      890.70     30.64 o
  -7   2   4      520.10      527.03     21.71 o
  -6   2   4        5.50       -2.61      5.37 o
  -5   2   4      286.05      278.89     11.15 o
  -4   2   4      725.20      750.03     15.29 o
  -3   2   4       57.60       72.30      5.56 o
  -2   2   4     1400.26     1307.21     33.08 o
  -1   2   4     1851.11     1957.54     26.60 o
   0   2   4      118.77       79.14      3.90 o
   1   2   4     1561.30     1639.41     22.55 o
   2   2   4     2844.33     2698.99     34.63 o
   3   2   4       22.47       44.65     14.05 o
   4   2   4      123.85       89.79      5.09 o
   5   2   4     2083.98     2174.46     24.98 o
   6   2   4     4109.45     4092.52     43.34 o
   7   2   4      349.92      305.19     13.76 o
   8   2   4      707.10      707.34     24.54 o
   9   2   4      203.05      165.21     13.43 o
  10   2   4      288.70      289.76     17.86 o
  11   2   4       39.04       41.03     11.18 o
  12   2   4       17.91       14.81     10.02 o
 -10   3   4       32.48       33.77     11.04 o
  -9   3   4        2.32        2.40      8.42 o
  -8   3   4      553.92      587.67     24.54 o
  -7   3   4       36.72       51.13      9.80 o
  -6   3   4     2180.89     2230.84     48.87 o
  -5   3   4     1519.81     1506.11     25.90 o
  -4   3   4     1449.54     1495.54     24.64 o
  -3   3   4     2154.15     2169.82     31.16 o
  -2   3   4      451.04      412.49      9.44 o
  -1   3   4       56.75       66.53      6.14 o
   0   3   4       27.51       32.04      2.83 o
   1   3   4     6939.52     6840.23     80.25 o
   2   3   4     2174.95     2269.46     29.67 o
   3   3   4       18.07       43.89      3.38 o
   4   3   4     1809.04     1736.31     25.45 o
   5   3   4      158.88      158.41      4.25 o
   6   3   4      536.05      547.24     13.28 o
   7   3   4       36.86       34.22      5.19 o
   8   3   4      138.83      146.35      8.38 o
   9   3   4      851.45      925.63     29.92 o
  10   3   4      265.52      249.97     16.70 o
  11   3   4      224.73      193.18     16.34 o
  12   3   4       21.62       19.25     10.60 o
  13   3   4      131.18      133.99     17.79 o
 -10   4   4      280.08      282.53     14.43 o
  -9   4   4       34.77       39.61     11.29 o
  -8   4   4      284.24      285.51     13.21 o
  -7   4   4      478.31      461.33     14.93 o
  -6   4   4       34.85       23.62      5.57 o
  -5   4   4      364.56      383.36     12.07 o
  -4   4   4       26.12       30.73      4.62 o
  -3   4   4     3908.31     3910.68     51.07 o
  -2   4   4     2663.13     2765.98     36.97 o
  -1   4   4     2180.51     2353.51     31.27 o
   0   4   4     7519.20     7859.92     93.31 o
   1   4   4     1411.50     1354.67     18.91 o
   2   4   4      413.66      362.81      7.52 o
   3   4   4      865.60      821.17      9.18 o
   4   4   4      514.92      555.53      7.57 o
   5   4   4      311.77      347.05      7.42 o
   6   4   4        5.07        1.63      2.37 o
   7   4   4     1676.08     1656.01     34.89 o
   8   4   4       71.72       95.11     17.25 o
   9   4   4      387.11      380.98     20.81 o
  10   4   4        0.21       -6.68      6.68 o
  11   4   4        8.77        4.50      8.50 o
  12   4   4       56.36       71.82     13.51 o
  13   4   4        2.85       -4.29     10.31 o
  -9   5   4      104.48      102.62     15.61 o
  -8   5   4        6.37        6.63      5.96 o
  -7   5   4      500.88      524.68     16.43 o
  -6   5   4      161.63      175.09      9.63 o
  -5   5   4     2078.74     2082.96     33.70 o
  -4   5   4      719.28      701.82     15.61 o
  -3   5   4      155.63      172.15      7.66 o
  -2   5   4     1714.73     1702.80     30.35 o
  -1   5   4        5.46        0.43      2.00 o
   0   5   4     8665.48     8310.99     99.14 o
   1   5   4      807.78      850.61     22.15 o
   2   5   4     1638.07     1883.14     25.22 o
   3   5   4     7327.55     7536.08     72.17 o
   4   5   4     1526.33     1515.79     18.51 o
   5   5   4      616.23      646.39     10.87 o
   6   5   4      185.89      200.11      6.56 o
   7   5   4      478.21      468.02     10.35 o
   8   5   4       33.35       43.85      6.16 o
   9   5   4      228.61      224.27     10.91 o
  10   5   4      403.84      411.25     17.90 o
  11   5   4        1.23       -1.16      8.21 o
  12   5   4      211.61      194.78     17.57 o
  -9   6   4      227.96      210.17     19.90 o
  -8   6   4      211.08      225.42     18.73 o
  -7   6   4      188.37      208.28     17.14 o
  -6   6   4      106.95      118.52     13.87 o
  -5   6   4      160.74      176.33     14.16 o
  -4   6   4     1090.20     1169.54     33.33 o
  -3   6   4      806.35      725.07     23.82 o
  -2   6   4     4610.01     4659.40     58.82 o
  -1   6   4      104.68      124.58      4.97 o
   0   6   4     1009.29     1052.05     26.87 o
   1   6   4     5349.58     5418.83     95.49 o
   2   6   4     1008.47      848.87     23.09 o
   3   6   4      632.88      656.79     10.00 o
   4   6   4       49.46       57.78      3.81 o
   5   6   4     2686.29     2894.98     48.31 o
   6   6   4     2200.98     2267.79     27.52 o
   7   6   4      431.63      461.10     10.64 o
   8   6   4       26.12       19.90      4.28 o
   9   6   4       44.86       37.22      6.62 o
  10   6   4      671.86      750.89     20.02 o
  11   6   4       53.15       50.62     11.18 o
  12   6   4        9.84        5.59      9.88 o
  -8   7   4      545.22      613.30     30.21 o
  -7   7   4       30.99       20.26     10.68 o
  -6   7   4      391.25      420.78     22.51 o
  -5   7   4      718.20      758.68     28.54 o
  -4   7   4     1454.77     1474.45     39.79 o
  -3   7   4       53.83       42.70      8.57 o
  -2   7   4      478.16      466.68     18.95 o
  -1   7   4      439.42      486.28     18.59 o
   0   7   4      352.73      301.89     14.23 o
   1   7   4     6113.53     6002.59    106.02 o
   2   7   4     1036.47     1050.67     27.59 o
   3   7   4     1276.73     1233.08     29.41 o
   4   7   4     2847.44     2942.95     32.53 o
   5   7   4      652.12      668.52     15.65 o
   6   7   4       42.47       49.63      6.67 o
   7   7   4        4.58        0.66      3.50 o
   8   7   4      552.27      559.10     12.74 o
   9   7   4      236.24      242.39     11.32 o
  10   7   4      124.97      132.12     14.92 o
  11   7   4      135.98      138.54     11.09 o
  12   7   4       16.04       11.69     10.39 o
  -7   8   4        2.96        5.01      9.59 o
  -6   8   4      144.99      166.30     17.14 o
  -5   8   4      755.48      790.92     29.99 o
  -4   8   4       29.82       21.06      8.13 o
  -3   8   4      849.62      829.85     28.17 o
  -2   8   4      951.59      883.36     28.03 o
  -1   8   4     1421.84     1397.48     36.23 o
   0   8   4      406.85      437.70     18.15 o
   1   8   4       59.95       75.16      8.93 o
   2   8   4        1.92       -4.58      4.58 o
   3   8   4        1.81       -2.57      3.77 o
   4   8   4     3690.73     3879.31     52.37 o
   5   8   4      120.94      121.07     10.64 o
   6   8   4     1353.76     1383.51     25.46 o
   7   8   4     1473.51     1544.80     22.62 o
   8   8   4       57.21       72.91      6.54 o
   9   8   4       42.63       46.94      5.90 o
  10   8   4       27.71       14.91      7.55 o
  11   8   4       32.16       28.02      7.49 o
  -7   9   4      720.88      795.14     35.22 o
  -6   9   4       37.41       38.42     11.91 o
  -5   9   4      549.57      576.19     26.58 o
  -4   9   4       69.07       74.37     11.69 o
  -3   9   4      105.85       83.51     11.69 o
  -2   9   4      100.41      108.14     12.71 o
  -1   9   4       31.11       34.86      8.21 o
   0   9   4     1763.83     1876.96     44.44 o
   1   9   4      802.81      782.65     25.05 o
   2   9   4      781.42      731.67     23.96 o
   3   9   4      935.82      911.11     26.40 o
   4   9   4      515.91      541.90     16.99 o
   5   9   4       37.63       39.83      6.10 o
   6   9   4       63.83       58.86      7.09 o
   7   9   4      373.95      411.78     17.83 o
   8   9   4       76.95       67.23      8.19 o
   9   9   4      891.77      938.82     22.61 o
  -5  10   4      133.88      125.06     15.90 o
  -4  10   4      775.54      782.72     30.64 o
  -3  10   4        6.25        3.20      7.84 o
  -2  10   4     1017.86     1046.75     33.48 o
  -1  10   4        2.41       -2.83      6.46 o
   0  10   4       11.94       19.97      8.13 o
   1  10   4       79.28      102.91     11.69 o
   2  10   4        7.02        3.82      4.82 o
   3  10   4      825.04      871.35     19.66 o
   4  10   4      140.26      138.26     14.01 o
   5  10   4      419.88      390.59     13.26 o
   6  10   4      617.25      607.58     22.18 o
   7  10   4      552.54      585.39     24.26 o
   8  10   4       70.76       85.33     13.29 o
   9  10   4       22.45        9.59     11.33 o
  -4  11   4      262.06      278.44     19.68 o
  -3  11   4       19.87       31.01     10.53 o
  -2  11   4      243.26      256.36     17.72 o
  -1  11   4      557.78      469.80     21.78 o
   0  11   4       48.52       50.84      9.95 o
   1  11   4      817.18      853.95     28.97 o
   2  11   4        9.28       11.58      5.53 o
   3  11   4       26.25       28.71      6.40 o
   4  11   4      163.24      152.05     18.63 o
   5  11   4      226.72      249.24     17.36 o
   6  11   4      321.84      355.63     20.77 o
   7  11   4        4.36       -1.16      9.88 o
   8  11   4      218.86      187.22     17.94 o
   9  11   4       73.13       65.94     14.96 o
  -2  12   4       14.15       10.39      9.80 o
  -1  12   4      360.20      340.89     19.39 o
   0  12   4       15.60        6.10      8.50 o
   1  12   4        6.89        5.23      6.03 o
   2  12   4       73.41       52.80     11.55 o
   3  12   4        8.14       -0.51      8.71 o
   4  12   4      500.28      516.50     24.76 o
   5  12   4      143.43      134.72     16.48 o
   6  12   4        3.35       -0.22      9.88 o
   7  12   4       67.34       52.07     12.64 o
   8  12   4       93.10       85.77     15.83 o
   0  13   4      379.21      317.00     20.91 o
   1  13   4       29.68       12.71     10.82 o
   2  13   4      259.83      262.32     20.33 o
   3  13   4       86.48       59.19     12.71 o
   4  13   4       93.12       73.49     13.58 o
   5  13   4       24.98       29.19     11.98 o
   6  13   4        4.84       -3.41      9.37 o
  -2 -10   5        5.36        4.50     10.46 o
  -1 -10   5      349.83      304.36     21.35 o
   0 -10   5       79.53       91.36     15.18 o
   1 -10   5       85.49       73.86     14.01 o
  -5  -9   5      468.91      495.49     18.54 o
  -4  -9   5      167.21      170.12     12.30 o
  -3  -9   5        6.84       -2.32      9.01 o
  -2  -9   5        6.74        7.41     10.02 o
  -1  -9   5        0.86        2.40      8.71 o
   0  -9   5       12.98       14.31     10.17 o
   1  -9   5       59.16       86.78     13.36 o
   2  -9   5      357.88      323.25     19.53 o
   3  -9   5       94.94      129.20     15.68 o
   4  -9   5      372.31      387.74     21.64 o
  -7  -8   5      174.14      172.99     20.11 o
  -6  -8   5        0.87        0.64      6.80 o
  -5  -8   5       15.59        9.54      7.15 o
  -4  -8   5       58.66       64.98      8.88 o
  -3  -8   5       14.58       12.91      7.84 o
  -2  -8   5      831.10      890.27     22.48 o
  -1  -8   5      394.04      378.94     37.55 o
   0  -8   5       39.49       28.37      9.33 o
   1  -8   5      302.05      340.28     13.51 o
   2  -8   5      169.44      174.97     10.24 o
   3  -8   5      128.42      153.52     14.52 o
   4  -8   5       32.12       29.34      8.93 o
  -8  -7   5        8.81       17.36     10.97 o
  -7  -7   5      167.90      174.05     12.77 o
  -6  -7   5      469.54      477.58     17.57 o
  -5  -7   5       27.69       26.49      7.44 o
  -4  -7   5      882.19      915.20     31.08 o
  -3  -7   5       39.83       48.24      7.65 o
  -2  -7   5      189.17      186.47     10.43 o
  -1  -7   5       40.18       34.91      6.53 o
   0  -7   5        2.21        0.19      5.14 o
   1  -7   5       40.00       45.32      7.07 o
   2  -7   5      303.82      335.65     12.70 o
   3  -7   5      357.68      341.77     13.32 o
   4  -7   5      504.13      537.12     15.95 o
   5  -7   5      278.77      243.22     16.05 o
   6  -7   5       52.69       52.14     10.60 o
   7  -7   5        0.10       -7.77      7.77 o
  -8  -6   5       77.93       63.98     13.65 o
  -7  -6   5        5.08       -4.37     10.38 o
  -6  -6   5        2.86       -1.02      5.75 o
  -5  -6   5       12.89       16.98      6.62 o
  -4  -6   5      248.49      260.56     12.37 o
  -3  -6   5     1006.61     1007.35     22.95 o
  -2  -6   5        5.96        1.75      4.67 o
  -1  -6   5     2315.43     2434.01     39.07 o
   0  -6   5        0.51       -4.67      4.67 o
   1  -6   5      366.06      380.48     12.68 o
   2  -6   5       15.67        9.69      4.92 o
   3  -6   5       96.81      113.04      8.15 o
   4  -6   5        2.02       -1.86      4.36 o
   5  -6   5        2.68       -0.86      4.54 o
   6  -6   5      282.55      264.93     17.06 o
   7  -6   5      100.54      139.65     14.16 o
   8  -6   5      173.26      159.16     10.64 o
  -9  -5   5        0.42        7.70     10.75 o
  -8  -5   5      150.95      117.43     15.98 o
  -7  -5   5      251.92      279.45     19.24 o
  -6  -5   5      114.48       88.84      9.42 o
  -5  -5   5     1081.66     1043.81     54.79 o
  -4  -5   5        0.44       -4.58      4.58 o
  -3  -5   5        5.13       -4.44      4.44 o
  -2  -5   5       40.38       46.56      6.57 o
  -1  -5   5        0.48       -4.21      4.21 o
   0  -5   5     1625.30     1662.38     28.57 o
   1  -5   5      303.62      287.84     10.55 o
   2  -5   5     1937.22     2018.79     32.23 o
   3  -5   5       12.89        8.57      6.94 o
   4  -5   5     2088.60     2048.23     32.76 o
   5  -5   5      479.16      489.67     13.93 o
   6  -5   5      248.22      267.54     16.19 o
   7  -5   5       16.58       18.95      8.28 o
   8  -5   5      105.18      125.58     14.70 o
   9  -5   5      114.78      136.64     10.98 o
  -9  -4   5      195.64      207.27     18.01 o
  -8  -4   5        3.22       -0.15      8.86 o
  -7  -4   5      386.20      359.19     20.91 o
  -6  -4   5        0.04       -1.52      7.63 o
  -5  -4   5      247.22      255.28     12.06 o
  -4  -4   5       54.05       43.66      6.88 o
  -3  -4   5      696.38      725.65     17.96 o
  -2  -4   5     4938.01     4947.39     66.09 o
  -1  -4   5        1.57       -2.56      3.84 o
   0  -4   5       93.53      102.95      6.93 o
   1  -4   5       29.52       35.36      6.25 o
   2  -4   5      273.30      274.74      9.55 o
   3  -4   5     1117.47     1100.93     20.37 o
   4  -4   5      674.86      596.16     14.26 o
   5  -4   5      350.19      373.12     11.43 o
   6  -4   5       48.48       64.85      9.95 o
   7  -4   5     2927.02     2936.34     65.64 o
   8  -4   5      181.39      169.32      9.96 o
   9  -4   5      300.07      302.35     13.37 o
  10  -4   5      148.22      164.04     11.42 o
 -10  -3   5       10.23        2.98     10.24 o
  -9  -3   5        5.14        6.25      9.51 o
  -8  -3   5      163.51      160.28     15.18 o
  -7  -3   5      876.26      839.72     31.01 o
  -6  -3   5     1071.85     1005.94     32.97 o
  -5  -3   5       27.13       38.64      9.44 o
  -4  -3   5     3346.37     3512.90     51.14 o
  -3  -3   5      124.15      115.19      8.02 o
  -2  -3   5       63.96       67.26      6.41 o
  -1  -3   5       28.43       21.16      4.52 o
   0  -3   5     2672.56     2916.96     45.46 o
   1  -3   5     3158.29     2916.91     76.39 o
   2  -3   5      247.92      207.95     16.12 o
   3  -3   5      914.51      937.12     17.43 o
   4  -3   5      163.19      160.48      8.82 o
   5  -3   5     1127.36     1114.38     19.89 o
   6  -3   5      129.29      112.86     10.82 o
   7  -3   5       74.15       71.39     10.82 o
   8  -3   5       52.81       56.01      7.26 o
   9  -3   5        5.36        0.23      5.51 o
  10  -3   5     1055.51     1137.88     38.92 o
  11  -3   5       16.53       16.05     10.53 o
 -10  -2   5       56.65       30.87     12.06 o
  -9  -2   5      123.91       95.21     14.01 o
  -8  -2   5        8.60        2.69      8.13 o
  -7  -2   5        0.19       -4.94      6.46 o
  -5  -2   5      136.07      137.26     12.56 o
  -4  -2   5     2134.09     2247.29     51.05 o
  -3  -2   5     3162.62     3213.04     61.06 o
  -2  -2   5       65.94       64.62      6.35 o
  -1  -2   5    14107.71    14658.90    170.48 o
   0  -2   5       29.95        9.31      6.28 o
   1  -2   5       30.87       52.94      5.41 o
   2  -2   5       76.76       77.67      5.25 o
   3  -2   5      483.01      577.14     11.98 o
   4  -2   5      294.94      223.95      7.32 o
   5  -2   5      127.53      108.94      9.88 o
   6  -2   5      935.31      871.45     26.79 o
   7  -2   5       14.30       15.03      6.90 o
   8  -2   5      911.81      868.37     34.53 o
   9  -2   5       52.76       51.06      7.50 o
  10  -2   5       14.28        8.50      9.08 o
  11  -2   5       59.49       55.77     13.14 o
 -10  -1   5      133.94       93.61     14.31 o
  -9  -1   5       66.25       47.86     11.47 o
  -8  -1   5      377.98      369.79     20.48 o
  -7  -1   5      345.18      318.53     18.66 o
  -6  -1   5      471.40      481.85     21.20 o
  -5  -1   5     1224.72     1187.44     34.13 o
  -4  -1   5      157.92      150.88      6.86 o
  -3  -1   5        8.49        2.97      3.38 o
  -2  -1   5        5.58        4.87      2.34 o
  -1  -1   5     1119.03     1235.77     15.47 o
   0  -1   5     3185.45     3312.55     34.41 o
   1  -1   5     3125.78     3305.26     34.17 o
   2  -1   5    28892.65    27871.59    535.38 o
   3  -1   5      401.08      382.39     10.19 o
   4  -1   5     1829.05     1826.08     25.55 o
   5  -1   5        2.40       -0.51      3.92 o
   6  -1   5      269.84      268.85     14.16 o
   7  -1   5       22.17        6.25      6.68 o
   8  -1   5       13.35       10.74      5.30 o
   9  -1   5      227.25      265.95     14.23 o
  10  -1   5       35.43       27.45     10.31 o
  11  -1   5      410.96      377.64     22.51 o
  12  -1   5      129.17      149.46     18.08 o
 -10   0   5       39.40       42.34     11.40 o
  -9   0   5       10.52       25.06     10.02 o
  -8   0   5        0.42       -5.16      7.26 o
  -7   0   5       62.32       50.40     10.60 o
  -6   0   5      146.85      137.77     14.63 o
  -5   0   5     1302.80     1296.19     22.90 o
  -4   0   5      445.01      445.88     11.30 o
  -3   0   5     2820.09     2994.34     40.19 o
  -2   0   5     5782.58     5791.64     70.55 o
  -1   0   5      220.56      210.07      6.32 o
   0   0   5      564.79      673.66     12.00 o
   1   0   5      489.13      473.66     10.79 o
   2   0   5      745.68      854.71     11.42 o
   3   0   5     4439.55     4590.44     45.62 o
   4   0   5     6344.35     6592.87     64.24 o
   5   0   5     7540.96     7793.06    155.90 o
   6   0   5      296.57      280.83     14.09 o
   7   0   5     3499.88     3415.64     47.50 o
   8   0   5       14.34        6.55      4.24 o
   9   0   5        9.82       16.86      5.55 o
  10   0   5       22.34       38.35     10.31 o
  11   0   5        1.33       -1.74      8.21 o
  12   0   5      107.79      107.85     15.98 o
 -10   1   5       35.05       30.01      7.60 o
  -9   1   5      295.47      281.05     19.24 o
  -8   1   5      259.32      273.35     17.86 o
  -7   1   5      275.32      278.62     11.55 o
  -6   1   5        3.40        0.63      3.62 o
  -5   1   5        2.65        0.71      3.50 o
  -4   1   5        5.12        4.96      3.21 o
  -3   1   5      107.59      107.35      5.80 o
  -2   1   5     1251.38     1216.09     23.78 o
  -1   1   5       10.51       18.09      2.86 o
   0   1   5     5306.51     5553.38     66.88 o
   1   1   5    14232.92    13576.73    208.08 o
   2   1   5     3043.70     3138.43     46.07 o
   3   1   5     5022.18     5287.23     85.36 o
   4   1   5     1598.70     1569.64     24.41 o
   5   1   5      124.65      129.49      6.72 o
   6   1   5      209.26      207.07      8.77 o
   7   1   5     2952.15     3180.68     36.88 o
   8   1   5     1537.77     1659.46     28.75 o
   9   1   5       76.89       76.83     11.40 o
  10   1   5     1402.87     1459.42     42.70 o
  11   1   5       18.34       22.80      9.95 o
  12   1   5      191.47      175.53     16.85 o
 -10   2   5      270.54      271.72     14.10 o
  -9   2   5      162.89      161.78     11.04 o
  -8   2   5        3.64       -4.87      5.13 o
  -7   2   5        9.55        4.86      4.67 o
  -6   2   5       99.89       97.72      9.37 o
  -5   2   5      159.38      149.05      7.78 o
  -4   2   5      568.62      530.15     12.85 o
  -3   2   5      449.07      453.61     11.21 o
  -2   2   5       57.90       80.87      5.00 o
  -1   2   5        8.84       10.89      2.64 o
   0   2   5      478.49      426.19      9.19 o
   1   2   5      261.64      257.82      6.89 o
   2   2   5      144.09       99.92      4.79 o
   3   2   5     1429.94     1434.39     41.54 o
   4   2   5     3707.76     3816.25     81.91 o
   5   2   5     2494.07     2486.98     35.61 o
   6   2   5     4728.46     4735.39     79.36 o
   7   2   5      302.56      295.46      8.53 o
   8   2   5      127.20      149.23      9.16 o
   9   2   5        0.01       -3.27      6.54 o
  10   2   5      290.76      309.23     18.44 o
  11   2   5      177.97      160.78     15.18 o
  12   2   5        1.76       -2.98      7.84 o
 -10   3   5      152.57      166.14     12.39 o
  -9   3   5        5.77        8.57      6.17 o
  -8   3   5     1086.53     1130.77     51.23 o
  -7   3   5      978.25     1046.96     23.26 o
  -6   3   5       63.38       67.60      7.24 o
  -5   3   5      362.78      349.42     19.86 o
  -4   3   5      326.07      325.20     15.25 o
  -3   3   5       43.70       55.47      6.10 o
  -2   3   5      503.61      524.06     11.51 o
  -1   3   5      310.53      294.75      7.86 o
   0   3   5       57.27       54.48      3.75 o
   1   3   5      109.82      117.53      4.84 o
   2   3   5      891.48      926.70     15.15 o
   3   3   5      870.80      890.11     15.27 o
   4   3   5      256.28      291.32      5.76 o
   5   3   5       78.49       68.12      8.13 o
   6   3   5      787.57      778.18     13.53 o
   7   3   5      515.27      574.38     11.65 o
   8   3   5      776.84      768.70     18.38 o
   9   3   5     2069.29     2019.04     58.27 o
  10   3   5       23.20       13.22      8.57 o
  11   3   5      134.04      132.76     15.68 o
  12   3   5       23.22       40.81     11.55 o
  -9   4   5        1.89        5.73      6.48 o
  -8   4   5       41.60       39.13      7.72 o
  -7   4   5       64.18       73.78      8.55 o
  -6   4   5        1.65       -0.58      4.35 o
  -5   4   5     2897.55     2921.11     67.17 o
  -4   4   5     1818.50     1881.54     29.91 o
  -3   4   5      863.44      918.05     17.36 o
  -2   4   5     3514.54     3527.64     46.27 o
  -1   4   5     1263.96     1267.88     22.80 o
   0   4   5        6.89        2.40      2.15 o
   1   4   5      112.36      144.03      6.57 o
   2   4   5       97.15       93.29      4.35 o
   3   4   5      180.25      213.01      6.60 o
   4   4   5        4.63       11.92      2.66 o
   5   4   5     1340.86     1402.17     15.06 o
   6   4   5        3.19        4.53      2.16 o
   7   4   5     1600.24     1664.80     28.41 o
   8   4   5        1.10       -3.96      3.96 o
   9   4   5      304.05      291.81     12.06 o
  10   4   5       14.49        3.98      6.79 o
  11   4   5       16.60       12.06      9.44 o
  12   4   5      551.99      587.59     27.88 o
  13   4   5        2.16       11.26     11.62 o
  -9   5   5      141.51      188.39     18.23 o
  -8   5   5      178.63      183.08     16.99 o
  -7   5   5      773.12      799.91     20.72 o
  -6   5   5      175.75      177.55      9.87 o
  -5   5   5      163.84      147.57      8.55 o
  -4   5   5       13.65       16.87      4.90 o
  -3   5   5        6.27        5.47      3.15 o
  -2   5   5     3707.75     3651.55     47.83 o
  -1   5   5      791.83      867.52     15.00 o
   0   5   5     1592.84     1821.69     25.21 o
   1   5   5     6776.48     6739.54     80.37 o
   2   5   5     3441.62     3426.19     43.31 o
   3   5   5      769.15      782.63     12.77 o
   4   5   5      396.27      386.54      9.82 o
   5   5   5        0.31        0.22      2.18 o
   6   5   5       11.71       10.17      2.95 o
   7   5   5        2.81        0.88      3.01 o
   8   5   5      363.56      357.45     12.25 o
   9   5   5        0.16       -4.21      4.51 o
  10   5   5     1221.95     1247.27     26.83 o
  11   5   5       12.09        1.96      8.06 o
  12   5   5        0.20       -5.74      9.66 o
  -8   6   5       25.90       14.52     11.11 o
  -7   6   5       33.07       36.09     10.39 o
  -6   6   5      272.01      301.31     18.95 o
  -5   6   5      182.11      176.69     14.45 o
  -4   6   5     2806.54     2786.61     60.92 o
  -3   6   5     1521.45     1560.79     39.21 o
  -2   6   5        2.15        0.94      5.16 o
  -1   6   5      747.65      722.31     22.58 o
   0   6   5        3.00        3.78      5.08 o
   1   6   5      493.21      458.33     16.85 o
   2   6   5      173.47      205.31      5.07 o
   3   6   5     2448.44     2638.19     41.61 o
   4   6   5     1558.17     1497.46     36.66 o
   5   6   5     2676.44     2819.96     44.31 o
   6   6   5     1188.43     1231.27     17.65 o
   7   6   5       76.95       82.43      5.60 o
   8   6   5      545.18      579.04     15.91 o
   9   6   5       51.67       84.68     12.71 o
  10   6   5        1.56        0.36      5.49 o
  11   6   5       82.56       70.08      9.27 o
  12   6   5        1.27       -1.89      7.99 o
  -8   7   5      372.85      398.63     25.20 o
  -7   7   5      404.24      416.64     24.04 o
  -6   7   5      148.51      150.40     16.56 o
  -5   7   5      223.24      214.31     16.56 o
  -4   7   5       16.64        7.70      7.04 o
  -3   7   5       67.78       47.64      9.30 o
  -2   7   5       56.57       47.57      8.79 o
  -1   7   5     3453.98     3474.13     69.20 o
   0   7   5     4592.77     4580.06     85.40 o
   1   7   5     1675.77     1727.44     39.72 o
   2   7   5      602.05      574.15     19.82 o
   3   7   5        1.95        8.06      5.74 o
   4   7   5       55.94       66.49      5.04 o
   5   7   5       29.32       20.72      3.56 o
   6   7   5      720.01      794.37     13.82 o
   7   7   5      419.14      430.31     12.68 o
   8   7   5      275.57      241.03     11.08 o
   9   7   5      777.66      824.98     41.39 o
  10   7   5       34.98       44.52      9.48 o
  11   7   5      200.24      235.30     12.97 o
  12   7   5       50.66       53.86      8.93 o
  -7   8   5      330.15      350.99     23.38 o
  -6   8   5       12.07        9.88      9.30 o
  -5   8   5     1648.05     1667.46     47.05 o
  -4   8   5      626.06      624.27     25.71 o
  -3   8   5      299.11      304.58     17.94 o
  -2   8   5     2142.19     2134.60     50.39 o
  -1   8   5       22.33       21.28      6.83 o
   0   8   5      211.40      210.46     13.29 o
   1   8   5        5.01        5.37      5.45 o
   2   8   5     1748.45     1685.91     40.01 o
   3   8   5     2120.99     2173.37     48.07 o
   4   8   5     2054.86     2022.75     31.73 o
   5   8   5      720.08      670.64     28.25 o
   6   8   5      108.54      115.32     13.72 o
   7   8   5      689.27      775.29     18.31 o
   8   8   5       24.33       11.53      4.54 o
   9   8   5      138.95      171.53     10.45 o
  10   8   5       16.13       16.79      6.46 o
  11   8   5       25.37       20.18     10.13 o
  12   8   5      201.41      226.96     15.54 o
  -6   9   5        1.30       -4.29      9.08 o
  -5   9   5      130.13      127.96     15.90 o
  -4   9   5      117.59      116.49     14.45 o
  -3   9   5        0.58        1.74      7.33 o
  -2   9   5     2497.53     2679.72     60.63 o
  -1   9   5      271.59      224.62     14.60 o
   0   9   5     1068.21     1044.71     31.15 o
   1   9   5     4410.29     4521.17     87.14 o
   2   9   5       89.76       86.56     10.67 o
   3   9   5      113.59      115.24      8.06 o
   4   9   5      249.24      244.99     10.24 o
   5   9   5      115.85      109.55      8.16 o
   6   9   5      967.01     1023.19     21.76 o
   7   9   5      836.87      821.53     19.61 o
   8   9   5      225.70      215.30     11.22 o
   9   9   5       73.59       94.62     12.64 o
  10   9   5      352.64      359.77     20.62 o
  11   9   5        0.17       -8.06      8.06 o
  -5  10   5      136.05      147.21     17.36 o
  -4  10   5     1073.08     1110.07     37.83 o
  -3  10   5      165.65      155.12     15.10 o
  -2  10   5       41.92       44.01     10.02 o
  -1  10   5       18.36       20.33      8.28 o
   0  10   5      107.38       95.28     11.55 o
   1  10   5     1343.36     1380.56     37.69 o
   2  10   5      241.84      243.22     15.25 o
   3  10   5     1770.84     1736.68     30.63 o
   4  10   5     2166.70     2166.35     35.40 o
   5  10   5      449.44      483.75     16.37 o
   6  10   5       26.12       16.75      7.30 o
   7  10   5      290.45      320.53     30.39 o
   8  10   5       69.77       75.30     15.47 o
   9  10   5       63.81       74.80     12.85 o
  -4  11   5       17.62       21.13     10.24 o
  -3  11   5      454.31      434.57     23.31 o
  -2  11   5       74.03       67.90     12.56 o
  -1  11   5     1541.84     1428.12     41.03 o
   0  11   5      305.83      299.20     17.72 o
   1  11   5      162.56      178.29     14.89 o
   2  11   5      612.03      577.35     16.66 o
   3  11   5       29.23       25.76      6.49 o
   4  11   5      488.54      474.06     15.18 o
   5  11   5      116.86      119.24     12.42 o
   6  11   5     1239.81     1265.18     26.51 o
   7  11   5      161.71      168.29     14.96 o
   8  11   5       22.33       14.31     10.46 o
  -2  12   5        3.09       -7.99      7.99 o
  -1  12   5        3.81       -7.84      7.84 o
   0  12   5      286.55      266.02     17.86 o
   1  12   5       16.97       14.60      9.37 o
   2  12   5     1150.84     1151.08     75.59 o
   3  12   5      268.28      274.09     15.43 o
   4  12   5      544.00      533.54     16.96 o
   5  12   5      529.65      513.67     24.04 o
   6  12   5        2.26       -5.30      8.57 o
   7  12   5       43.70       37.55     11.91 o
   8  12   5        4.52       -2.11      8.93 o
   0  13   5       55.68       41.10     10.75 o
   1  13   5      195.23      185.73     12.01 o
   2  13   5       10.37        6.46      9.66 o
   3  13   5       44.82       25.49     11.26 o
   4  13   5       19.38       15.11     10.17 o
   5  13   5      347.37      359.99     22.29 o
  -3  -9   6       69.91       71.10     10.20 o
  -2  -9   6      255.85      257.89     19.75 o
  -1  -9   6        1.57        3.70     10.53 o
   0  -9   6      352.40      345.97     22.15 o
   1  -9   6      244.14      248.08     19.32 o
   2  -9   6      422.93      452.37     24.25 o
  -5  -8   6        0.92       -5.82      6.30 o
  -4  -8   6      750.79      805.77     23.12 o
  -3  -8   6        9.39        0.29      6.38 o
  -2  -8   6       12.58        3.49      6.32 o
  -1  -8   6      152.48      162.62     10.86 o
   0  -8   6        0.16        2.88      7.30 o
   1  -8   6       66.96       70.90      8.67 o
   2  -8   6        8.04        3.52      5.51 o
   3  -8   6      646.11      648.25     20.08 o
  -7  -7   6        6.65        8.89     10.57 o
  -6  -7   6      188.35      175.28     12.66 o
  -5  -7   6        4.52       -5.79      6.28 o
  -4  -7   6       14.93       17.16      6.80 o
  -3  -7   6      247.01      244.11     12.55 o
  -2  -7   6       85.44       66.56     20.12 o
  -1  -7   6      450.12      438.14     15.22 o
   0  -7   6      186.02      161.44     10.39 o
   1  -7   6      554.70      583.78     17.17 o
   2  -7   6      253.15      257.50     12.01 o
   3  -7   6       47.63       50.11      7.59 o
   4  -7   6       10.30       15.90      8.35 o
   5  -7   6       10.16       15.25      8.71 o
   6  -7   6      220.41      206.61     16.92 o
   7  -7   6        1.88        1.67      8.64 o
  -7  -6   6       40.02       29.19     12.06 o
  -6  -6   6        1.63       -4.30      6.05 o
  -5  -6   6      150.70      145.09     11.18 o
  -4  -6   6       37.05       39.28      7.50 o
  -3  -6   6      507.16      501.90     16.37 o
  -2  -6   6       24.48       24.44      6.64 o
  -1  -6   6      101.86       99.07      9.04 o
   0  -6   6      241.45      242.18     11.33 o
   1  -6   6       30.90       30.12      6.20 o
   2  -6   6       53.19       43.49      7.55 o
   3  -6   6      540.07      545.49     22.33 o
   4  -6   6     1247.45     1261.04     36.89 o
   5  -6   6      137.42      128.40     14.23 o
   6  -6   6       26.29       10.09      8.13 o
   7  -6   6      170.63      149.02     14.45 o
  -8  -5   6        0.18       -6.39      8.93 o
  -7  -5   6      394.36      397.76     22.80 o
  -6  -5   6       83.72      122.81     15.98 o
  -5  -5   6       12.35        9.68      6.31 o
  -4  -5   6        8.30       13.28      6.01 o
  -3  -5   6        1.36       -1.30      5.03 o
  -2  -5   6      710.84      748.36     19.02 o
  -1  -5   6       41.64       44.23     10.53 o
   0  -5   6      645.57      665.73     17.15 o
   1  -5   6      143.61      152.67      8.68 o
   2  -5   6      380.34      392.06     15.29 o
   3  -5   6        4.39        5.26      4.59 o
   4  -5   6        4.03        0.32      4.21 o
   5  -5   6        0.70       -3.34      6.39 o
   6  -5   6      209.22      176.69     14.52 o
   7  -5   6      546.82      542.42     24.18 o
   8  -5   6       77.32       60.20     11.98 o
   9  -5   6       74.51       79.47      9.41 o
  -9  -4   6       59.58       52.22     13.65 o
  -8  -4   6        1.50        1.23      9.59 o
  -7  -4   6       45.59       33.48     11.47 o
  -6  -4   6      359.37      358.25     20.70 o
  -5  -4   6        7.83       -0.05      7.84 o
  -4  -4   6     1343.64     1403.60     28.36 o
  -3  -4   6      398.66      422.53     15.58 o
  -2  -4   6       32.00       17.79      5.39 o
  -1  -4   6      164.83      154.91      8.85 o
   0  -4   6        0.15       -3.76      3.76 o
   1  -4   6      425.00      407.71     12.35 o
   2  -4   6        5.19        0.67      3.94 o
   3  -4   6      904.36      935.06     19.09 o
   4  -4   6      777.56      749.53     16.85 o
   5  -4   6      942.24      950.75     30.06 o
   6  -4   6       52.01       44.30      9.15 o
   7  -4   6       61.37       64.56     11.04 o
   8  -4   6       17.86        5.59      8.28 o
   9  -4   6        9.23        9.07      6.35 o
  10  -4   6       37.10       35.72      9.11 o
  -9  -3   6       64.13       72.19     14.52 o
  -8  -3   6      326.66      326.44     20.99 o
  -7  -3   6        2.25       -1.82      7.99 o
  -6  -3   6      797.72      770.37     29.48 o
  -5  -3   6      166.61      148.15     13.94 o
  -4  -3   6       96.93      127.24     13.29 o
  -3  -3   6      647.55      647.39     17.83 o
  -2  -3   6      392.86      391.06     12.73 o
  -1  -3   6     2219.01     2231.44     35.05 o
   0  -3   6       56.30       67.87     11.66 o
   1  -3   6      745.20      729.99     15.89 o
   2  -3   6      185.96      188.79      8.68 o
   3  -3   6       29.76       26.43      4.63 o
   4  -3   6       19.13       17.41      4.20 o
   5  -3   6       10.37        8.35      6.10 o
   6  -3   6      688.12      658.47     24.18 o
   7  -3   6      121.81      124.40     13.22 o
   8  -3   6     1121.69     1131.13     35.80 o
   9  -3   6      271.92      318.59     29.19 o
  10  -3   6      177.80      163.40     11.03 o
  -9  -2   6        4.50        9.80      9.59 o
  -8  -2   6       24.83       20.04     10.46 o
  -7  -2   6      100.45       96.22     13.72 o
  -6  -2   6      335.65      346.48     19.32 o
  -5  -2   6     1644.24     1681.48     44.44 o
  -4  -2   6      155.72      162.53     13.29 o
  -3  -2   6     2161.22     2197.34     50.61 o
  -2  -2   6      226.05      224.80     17.29 o
  -1  -2   6     2235.40     2341.64     35.40 o
   0  -2   6      241.14      256.68      5.76 o
   1  -2   6      391.55      398.08     14.05 o
   2  -2   6      705.96      721.26     20.26 o
   3  -2   6       61.19       66.39      7.26 o
   4  -2   6     2943.62     2879.34     39.31 o
   5  -2   6       42.75       38.93      7.41 o
   6  -2   6       27.24       22.73      7.41 o
   7  -2   6       63.61       57.81     10.09 o
   8  -2   6      249.70      269.07     16.63 o
   9  -2   6      117.26      129.16     10.36 o
  10  -2   6        0.01       -5.62      5.62 o
  11  -2   6      350.55      344.09     22.37 o
  -9  -1   6      168.53      150.91     15.68 o
  -8  -1   6        0.34       -0.36      8.21 o
  -7  -1   6      445.08      478.51     23.02 o
  -6  -1   6      144.11      131.30     13.14 o
  -5  -1   6       36.69       22.66      8.42 o
  -4  -1   6        3.34       -0.83      3.45 o
  -3  -1   6      187.81      170.44      7.41 o
  -2  -1   6     5204.06     5401.98     66.67 o
  -1  -1   6     1214.30     1132.86     15.19 o
   0  -1   6     4845.50     5253.33     52.71 o
   1  -1   6      537.11      444.41     10.81 o
   2  -1   6     2287.28     2287.51     25.70 o
   3  -1   6       91.24       80.70      4.25 o
   4  -1   6       76.71       62.38      3.87 o
   5  -1   6        4.86        1.38      5.08 o
   6  -1   6      245.68      240.02     13.94 o
   7  -1   6     2417.71     2359.48     54.03 o
   8  -1   6        5.13        6.01      4.44 o
   9  -1   6       29.04       28.45      6.26 o
  10  -1   6      171.67      169.03     12.17 o
  11  -1   6       53.77       45.75     12.20 o
 -10   0   6       12.51        2.61      8.71 o
  -9   0   6       88.84       78.14     13.94 o
  -8   0   6      347.50      350.40     21.13 o
  -7   0   6      470.53      495.36     23.09 o
  -6   0   6      540.06      507.36     14.28 o
  -5   0   6        5.65        6.09      6.25 o
  -4   0   6     1960.98     2039.49     31.20 o
  -3   0   6      298.24      297.54      8.97 o
  -2   0   6      241.54      249.35     10.79 o
  -1   0   6       46.01       34.79      8.90 o
   0   0   6       69.74       54.09      4.20 o
   1   0   6     7389.37     7258.31     86.88 o
   2   0   6     2769.87     2620.80     28.33 o
   3   0   6     3790.74     4039.86     41.19 o
   4   0   6      939.95      881.27     12.23 o
   5   0   6     2588.98     2646.29     66.15 o
   6   0   6       76.21       72.54      6.97 o
   7   0   6        4.54       10.09      6.83 o
   8   0   6       45.57       47.06      9.22 o
   9   0   6      217.11      218.70     10.74 o
  10   0   6      354.81      373.82     14.10 o
  11   0   6        1.78        1.38      7.19 o
  12   0   6       42.85       31.08     11.69 o
  -9   1   6      240.17      275.02     19.46 o
  -8   1   6      103.25      109.71      9.84 o
  -7   1   6        0.15       -2.37      4.61 o
  -6   1   6       61.62       51.11      6.48 o
  -5   1   6      262.26      246.03      9.52 o
  -4   1   6     1045.04     1002.05     19.24 o
  -3   1   6     1397.49     1431.44     23.48 o
  -2   1   6      118.06      132.35      6.21 o
  -1   1   6     8015.23     8137.44     96.95 o
   0   1   6      582.10      585.24     11.94 o
   1   1   6      885.20     1011.68     17.01 o
   2   1   6      173.34      158.29      8.64 o
   3   1   6      144.94      153.53      6.62 o
   4   1   6     1666.52     1604.16     25.39 o
   5   1   6     1054.18     1031.82     20.22 o
   6   1   6     4375.96     4227.55     57.40 o
   7   1   6       91.12      101.43      7.64 o
   8   1   6     1857.92     1821.33     46.95 o
   9   1   6      243.09      263.54     11.28 o
  10   1   6       77.00       65.22     12.20 o
  11   1   6        3.35        7.19      7.55 o
  12   1   6        2.89       -2.54      9.22 o
  -9   2   6        0.41        5.61      6.23 o
  -8   2   6      132.45      135.58     13.54 o
  -7   2   6      134.68      130.65      9.33 o
  -6   2   6      273.50      278.32     11.47 o
  -5   2   6      648.35      672.85     16.26 o
  -4   2   6      198.53      186.12      8.25 o
  -3   2   6      339.53      365.93     22.55 o
  -2   2   6      177.14      169.01      8.35 o
  -1   2   6      129.46      131.00     10.09 o
   0   2   6       70.32       83.84      5.02 o
   1   2   6      865.22      842.35     14.92 o
   2   2   6    10086.96     9908.02    116.31 o
   3   2   6      923.70      927.04     25.71 o
   4   2   6     3004.69     3015.82     41.31 o
   5   2   6       60.70       59.72      5.36 o
   6   2   6      359.92      351.37     11.13 o
   7   2   6        4.12        4.51      3.14 o
   8   2   6       10.80       12.65      4.17 o
   9   2   6     1205.67     1233.89     24.80 o
  10   2   6       29.64       39.65     10.60 o
  11   2   6      500.21      536.47     25.71 o
  12   2   6       98.83       86.13     14.60 o
  -9   3   6        1.82       -1.25      6.14 o
  -8   3   6      149.20      154.53     10.60 o
  -7   3   6      722.39      780.98     20.08 o
  -6   3   6       35.06       43.91      6.50 o
  -5   3   6       33.29       34.43     14.45 o
  -4   3   6      236.10      236.74      9.73 o
  -3   3   6      932.72     1015.81     20.08 o
  -2   3   6     1031.21      999.82     18.15 o
  -1   3   6       77.56       65.37      4.72 o
   0   3   6     1666.29     1872.03     26.95 o
   1   3   6      374.93      407.08      9.49 o
   2   3   6      426.44      405.18      9.47 o
   3   3   6      456.73      426.88     10.20 o
   4   3   6      527.12      536.16     12.25 o
   5   3   6     1930.77     1960.73     72.69 o
   6   3   6      748.85      753.00     16.52 o
   7   3   6     3936.95     3948.90     43.77 o
   8   3   6        2.48       -0.12      3.42 o
   9   3   6      181.46      142.04      9.46 o
  10   3   6       32.64       22.80      9.44 o
  11   3   6       16.06        3.85      9.08 o
  12   3   6      195.99      189.84     17.72 o
  -9   4   6       30.58       26.39      7.86 o
  -8   4   6      145.10      157.81     11.51 o
  -7   4   6      554.98      563.86     17.37 o
  -6   4   6       96.75       88.07      8.35 o
  -5   4   6      575.49      585.62     15.45 o
  -4   4   6     1700.31     1851.35     30.28 o
  -3   4   6      125.02      115.35      8.10 o
  -2   4   6       89.40       93.48      5.91 o
  -1   4   6      599.46      705.89     16.89 o
   0   4   6       66.34       78.14     11.18 o
   1   4   6      154.61      120.36      5.66 o
   2   4   6      266.55      204.71     16.70 o
   3   4   6      125.54       91.51      5.15 o
   4   4   6     1070.53     1071.52     13.86 o
   5   4   6      223.71      224.92      6.49 o
   6   4   6       49.66       53.26      8.53 o
   7   4   6        0.58        0.62      2.92 o
   8   4   6       45.22       29.08      7.30 o
   9   4   6       36.53       47.68      7.18 o
  10   4   6     1133.41     1237.52     27.03 o
  11   4   6       26.16       10.31      9.73 o
  12   4   6      187.14      203.93     18.08 o
  -8   5   6        7.05        9.88      9.88 o
  -7   5   6       99.93       85.84     13.36 o
  -6   5   6        0.49       -1.02      4.77 o
  -5   5   6      109.66      115.92      8.16 o
  -4   5   6     1458.98     1484.41     26.25 o
  -3   5   6      676.21      670.25     18.37 o
  -2   5   6     1594.49     1623.57     25.72 o
  -1   5   6     3269.26     3310.25     43.84 o
   0   5   6       24.38       27.98      3.74 o
   1   5   6      207.37      207.90      6.46 o
   2   5   6     1064.66     1221.71     19.08 o
   3   5   6        2.65        0.76      2.36 o
   4   5   6       24.89       21.53      2.65 o
   5   5   6       32.35       36.45      2.78 o
   6   5   6     1075.96     1127.21     13.70 o
   7   5   6      247.95      270.04     10.33 o
   8   5   6      390.72      376.77     18.16 o
   9   5   6      118.17      129.45      9.52 o
  10   5   6        1.13       -4.82      5.59 o
  11   5   6       30.48       21.51      7.11 o
  12   5   6       22.98       20.33     10.60 o
  -8   6   6       47.67       35.08     11.98 o
  -7   6   6       38.95       30.50     10.75 o
  -6   6   6       25.11       23.82      9.01 o
  -5   6   6       34.95       33.26      9.80 o
  -4   6   6      629.45      626.66     24.40 o
  -3   6   6      206.37      186.86     13.51 o
  -2   6   6        0.88       -2.18      4.87 o
  -1   6   6      960.36      948.57     27.30 o
   0   6   6     1520.21     1473.43     35.51 o
   1   6   6     5260.71     5227.47     64.26 o
   2   6   6     2531.36     2403.42     32.39 o
   3   6   6       21.65       22.45      2.37 o
   4   6   6     1458.68     1420.66     17.06 o
   5   6   6       44.13       49.06      3.92 o
   6   6   6      164.15      161.11      6.17 o
   7   6   6        3.17        1.42      3.92 o
   8   6   6        0.59        0.82      4.30 o
   9   6   6      357.57      447.55     17.69 o
  10   6   6        3.88        5.86      5.70 o
  11   6   6      211.74      202.50     11.96 o
  12   6   6       41.30       49.60      9.01 o
  -7   7   6      232.29      225.35     18.95 o
  -6   7   6       10.41       18.45      9.51 o
  -5   7   6        4.14       -6.75      6.75 o
  -4   7   6       18.49        3.56      7.70 o
  -3   7   6       56.04       71.10     10.60 o
  -2   7   6      636.26      895.27     28.54 o
  -1   7   6     1002.34      939.86     28.10 o
   0   7   6       14.37       14.23      6.46 o
   1   7   6      112.21      103.49     10.31 o
   2   7   6       22.96       14.52      6.46 o
   3   7   6     1240.79     1171.86     31.30 o
   4   7   6     2314.26     2337.26     34.21 o
   5   7   6      788.89      793.53     23.71 o
   6   7   6        0.74       -2.89      2.89 o
   7   7   6     2006.86     2169.54     35.02 o
   8   7   6       24.35       30.62      9.11 o
   9   7   6       42.42       41.60      6.98 o
  10   7   6       47.55       61.89     13.40 o
  11   7   6       34.70       31.25      7.75 o
  12   7   6       73.44       83.71     10.60 o
  -7   8   6      749.53      835.22     35.36 o
  -6   8   6      184.74      219.83     18.66 o
  -5   8   6       23.07       18.01      9.37 o
  -4   8   6      698.91      693.04     27.59 o
  -3   8   6      875.57      887.65     30.43 o
  -2   8   6      198.44      181.49     13.72 o
  -1   8   6       20.35       20.12      7.41 o
   0   8   6      198.37      204.72     13.51 o
   1   8   6      582.48      571.18     21.42 o
   2   8   6      229.45      224.77     13.72 o
   3   8   6      562.64      560.21     20.99 o
   4   8   6      211.78      182.62     13.14 o
   5   8   6      237.68      255.02      9.94 o
   6   8   6      682.74      721.77     21.64 o
   7   8   6      292.53      322.03     18.41 o
   8   8   6       26.21       25.42      9.73 o
   9   8   6       38.52       40.96     10.46 o
  10   8   6      876.06     1057.13     49.89 o
  11   8   6       16.74        0.01      6.10 o
  12   8   6       87.50       82.24     10.47 o
  -6   9   6      128.32      149.17     17.79 o
  -5   9   6       20.30       22.59      9.88 o
  -4   9   6     1467.95     1493.62     44.37 o
  -3   9   6      354.62      359.41     20.19 o
  -2   9   6      117.37      136.82     13.94 o
  -1   9   6     1144.15     1164.17     34.56 o
   0   9   6     1864.99     1731.94     43.64 o
   1   9   6      116.10      119.10     12.64 o
   2   9   6        4.93       -1.82      6.10 o
   3   9   6        4.83        1.09      6.90 o
   4   9   6      126.61      110.72      7.83 o
   5   9   6       21.59       26.31      8.53 o
   6   9   6      763.30      781.33     18.48 o
   7   9   6       46.59       46.64      7.20 o
   8   9   6      117.51      118.60     13.72 o
   9   9   6       51.29       53.67     11.26 o
  10   9   6        0.01       -0.87      8.35 o
  11   9   6       45.10       56.57     12.35 o
  -5  10   6      260.22      334.79     22.29 o
  -4  10   6       29.37       22.80     10.31 o
  -3  10   6       36.66       33.26     10.46 o
  -2  10   6        0.34       -7.48      7.48 o
  -1  10   6      580.84      533.42     23.38 o
   0  10   6      449.88      440.82     20.70 o
   1  10   6     1229.96     1296.98     37.32 o
   2  10   6     1151.33     1130.33     33.77 o
   3  10   6     1120.16     1090.68     33.19 o
   4  10   6       28.28       29.33      5.98 o
   5  10   6       84.82       71.80      9.48 o
   6  10   6        5.09        6.57      7.37 o
   7  10   6       12.30        3.99      5.55 o
   8  10   6       47.83       56.50     11.62 o
   9  10   6      415.21      455.35     23.45 o
  10  10   6       26.86       18.52      9.44 o
  -4  11   6       12.27        8.86      9.66 o
  -3  11   6      467.50      443.95     23.96 o
  -2  11   6      921.62      880.89     32.46 o
  -1  11   6      229.74      219.68     16.41 o
   0  11   6        9.85        1.02      7.99 o
   1  11   6       44.67       35.15      9.80 o
   2  11   6       10.27        4.43      7.70 o
   3  11   6      163.33      161.03     21.64 o
   4  11   6     1622.90     1714.00     31.58 o
   5  11   6      164.11      142.58      9.77 o
   6  11   6      282.65      253.01     12.17 o
   7  11   6      190.85      208.45     11.31 o
   8  11   6       20.26        7.84      8.79 o
   9  11   6        9.23       25.06     10.17 o
  -2  12   6      257.72      257.16     19.39 o
  -1  12   6        0.18       -0.44      8.64 o
   0  12   6      767.42      719.26     28.76 o
   1  12   6      918.95      968.61     33.77 o
   2  12   6      404.58      389.55     21.28 o
   3  12   6      124.94       96.77      9.52 o
   4  12   6       60.02       41.66      7.89 o
   5  12   6       66.58       75.79      8.86 o
   6  12   6       48.43       46.59      8.35 o
   7  12   6      641.32      655.87     19.79 o
   0  13   6       12.31        7.33      9.51 o
   1  13   6       50.10       58.61     12.35 o
   2  13   6        0.36       -3.63     11.58 o
   3  13   6      326.05      317.22     34.90 o
   4  13   6      276.65      294.62     17.47 o
   6  13   6      165.48      149.38     17.28 o
  -3  -8   7      227.60      241.32     13.85 o
  -2  -8   7       23.80       12.87      7.55 o
  -1  -8   7        6.00        5.90      6.61 o
   0  -8   7        8.03        6.14      9.40 o
   1  -8   7      926.97      914.44     23.57 o
   2  -8   7      107.85      122.04     17.90 o
   3  -8   7      378.73      387.08     22.66 o
  -5  -7   7      180.01      185.48     18.70 o
  -4  -7   7      137.95      146.87     12.19 o
  -3  -7   7      430.47      419.43     16.40 o
  -2  -7   7       42.89       45.47      8.77 o
  -1  -7   7     1226.79     1267.05     34.89 o
   0  -7   7      636.01      672.31     19.49 o
   1  -7   7        4.79       -3.45      5.51 o
   2  -7   7      186.08      204.97     11.13 o
   3  -7   7        1.03       -0.36      7.55 o
   4  -7   7      579.72      580.19     25.71 o
   5  -7   7       61.24       53.45     12.93 o
   6  -7   7      356.02      357.09     21.64 o
  -6  -6   7        1.51       -1.52      9.66 o
  -5  -6   7       65.86       69.30      9.60 o
  -4  -6   7       98.11      102.77     10.29 o
  -3  -6   7       67.27       58.45      8.42 o
  -2  -6   7       50.72       55.37      8.26 o
  -1  -6   7       96.09       78.80      8.75 o
   0  -6   7      184.51      154.54      9.98 o
   1  -6   7       15.57       12.84      5.94 o
   2  -6   7     2246.64     2270.66     38.26 o
   3  -6   7      259.74      218.01     16.12 o
   4  -6   7      170.23      172.70     15.25 o
   5  -6   7      721.57      828.90     31.01 o
   6  -6   7        1.09       -2.25      6.75 o
   7  -6   7      103.68       87.15     14.09 o
  -7  -5   7        2.60       -0.29     10.24 o
  -6  -5   7      148.93      162.38     16.12 o
  -5  -5   7       48.01       43.35      8.13 o
  -4  -5   7      210.29      191.27     11.30 o
  -3  -5   7       54.46       52.80      7.82 o
  -2  -5   7      479.98      469.25     15.71 o
  -1  -5   7       66.61       72.74      8.29 o
   0  -5   7      382.31      393.77     13.74 o
   1  -5   7      446.19      428.94     14.06 o
   2  -5   7        6.55        3.65      4.60 o
   3  -5   7      265.15      247.92     11.01 o
   4  -5   7        0.07       -1.82      7.04 o
   5  -5   7     1106.47     1093.29     34.93 o
   6  -5   7       74.97       65.58     11.98 o
   7  -5   7      394.98      414.82     22.00 o
   8  -5   7      386.66      367.83     21.64 o
  -8  -4   7      187.87      201.24     18.66 o
  -7  -4   7        4.31       -1.82      9.15 o
  -6  -4   7      860.14      840.30     32.68 o
  -5  -4   7      128.33      139.22     15.39 o
  -4  -4   7       30.66       35.32      7.13 o
  -3  -4   7       62.01       58.54      7.90 o
  -2  -4   7      242.18      238.96     11.17 o
  -1  -4   7      180.34      195.23     16.63 o
   0  -4   7       41.43       48.57      6.58 o
   1  -4   7      629.45      669.45     16.77 o
   2  -4   7       45.20       41.15      6.08 o
   3  -4   7      694.83      708.64     16.93 o
   4  -4   7     1141.70     1086.18     33.26 o
   5  -4   7      290.15      246.99     15.98 o
   6  -4   7       47.42       33.62      9.37 o
   7  -4   7       46.49       37.55     10.39 o
   8  -4   7      317.64      278.07     18.66 o
   9  -4   7      202.08      179.97     12.06 o
  -8  -3   7       16.25       16.63     10.68 o
  -7  -3   7      112.02      116.27     15.90 o
  -6  -3   7        6.45        5.74      7.92 o
  -5  -3   7      730.61      707.34     28.25 o
  -4  -3   7      241.44      237.11     16.56 o
  -3  -3   7      985.74      934.29     21.72 o
  -2  -3   7      658.41      672.79     17.61 o
  -1  -3   7     1053.99     1056.60     27.01 o
   0  -3   7      184.58      173.19      9.22 o
   1  -3   7      370.56      373.56     17.58 o
   2  -3   7        2.06        1.36      3.80 o
   3  -3   7       31.09       26.07      7.41 o
   4  -3   7     1410.89     1419.05     38.05 o
   5  -3   7       30.20       19.17      7.70 o
   6  -3   7      287.06      312.35     17.57 o
   7  -3   7      877.18      828.47     29.41 o
   8  -3   7      547.15      506.11     23.67 o
   9  -3   7       61.20       42.55      7.96 o
  10  -3   7       26.90       28.15      7.62 o
  -9  -2   7       34.17       23.02     12.20 o
  -8  -2   7       83.61       62.31     13.29 o
  -7  -2   7     1031.91     1033.60     36.45 o
  -6  -2   7        7.98        8.71      8.42 o
  -5  -2   7      619.00      577.57     24.62 o
  -4  -2   7      825.24      896.58     30.35 o
  -2  -2   7     1077.40     1182.37     23.56 o
  -1  -2   7      602.48      609.43     27.30 o
   0  -2   7      432.18      426.08     12.60 o
   1  -2   7      942.91      970.17     19.17 o
   2  -2   7     2640.97     2501.42     36.42 o
   3  -2   7      243.37      237.87      8.83 o
   4  -2   7        7.11        7.04      6.03 o
   5  -2   7      517.36      511.05     20.70 o
   6  -2   7       36.49       53.16      9.73 o
   7  -2   7      383.24      377.86     19.10 o
   8  -2   7       10.30       22.66      9.37 o
   9  -2   7      219.63      232.17     13.95 o
  10  -2   7      452.80      453.91     16.71 o
  11  -2   7      230.94      237.10     13.47 o
  -9  -1   7      184.99      166.38     17.06 o
  -8  -1   7       20.26       28.76     11.04 o
  -7  -1   7       25.57       35.37     10.89 o
  -6  -1   7       14.61       16.27      8.50 o
  -5  -1   7       79.82       84.97     11.91 o
  -4  -1   7     1986.93     2058.93     50.10 o
  -3  -1   7      492.36      495.94     20.55 o
  -2  -1   7     4161.18     3975.32     79.37 o
  -1  -1   7     1579.96     1540.60     38.41 o
   0  -1   7      589.57      589.34     10.36 o
   1  -1   7      211.72      198.18      5.95 o
   2  -1   7      107.77       89.16      5.72 o
   3  -1   7      388.33      396.87      8.41 o
   4  -1   7      667.84      653.27     15.00 o
   5  -1   7     1795.44     1756.49     42.55 o
   6  -1   7      202.98      212.28     13.87 o
   7  -1   7      252.69      243.65     15.39 o
   8  -1   7      352.08      355.05     18.95 o
   9  -1   7        7.20        6.85      5.26 o
  10  -1   7       35.40       31.05     10.82 o
  11  -1   7        5.20        6.99      6.47 o
  -9   0   7      266.82      267.18     20.19 o
  -8   0   7      279.84      277.20     19.53 o
  -7   0   7       45.97       40.67     10.82 o
  -6   0   7     1000.34     1045.30     34.27 o
  -5   0   7      368.20      341.62     18.73 o
  -4   0   7      210.21      192.49      8.33 o
  -3   0   7      127.02      135.40      6.93 o
  -2   0   7       80.71       79.89      5.68 o
  -1   0   7     2017.37     2189.30     53.48 o
   0   0   7      823.48      822.14     15.42 o
   1   0   7     4237.26     4114.24     53.07 o
   2   0   7      371.20      365.39      9.94 o
   3   0   7     2328.08     2242.51     25.50 o
   4   0   7      287.83      277.56      9.45 o
   5   0   7      242.40      235.22     10.02 o
   6   0   7      600.15      597.37     15.40 o
   7   0   7      101.61       76.47     10.53 o
   8   0   7      234.82      221.21     15.25 o
   9   0   7       87.48       78.76      8.41 o
  10   0   7      158.30      194.44     11.00 o
  11   0   7       80.74       96.81      9.70 o
  12   0   7        5.60        2.90      9.37 o
  -9   1   7       16.90       11.98     10.31 o
  -8   1   7        2.38        4.07      8.86 o
  -7   1   7       11.57        7.19      8.64 o
  -6   1   7      534.49      536.19     26.04 o
  -5   1   7      563.69      556.49     14.90 o
  -4   1   7      240.69      256.20      9.72 o
  -3   1   7     2176.86     2201.91     33.21 o
  -2   1   7      516.95      552.21     12.82 o
  -1   1   7     3858.58     4097.61     53.11 o
   0   1   7       37.78       41.86      4.48 o
   1   1   7      613.58      596.88     12.78 o
   2   1   7     1778.38     1888.73     42.19 o
   3   1   7      102.60       75.19      5.49 o
   4   1   7     4720.83     4695.86     61.24 o
   5   1   7        2.69        3.38      4.39 o
   6   1   7     1243.22     1280.97     24.03 o
   7   1   7      702.90      714.28     17.76 o
   8   1   7      463.96      443.00     20.84 o
   9   1   7       62.60       83.87      8.39 o
  10   1   7        4.56       -4.78      4.78 o
  11   1   7       34.19       18.81      9.73 o
  12   1   7       70.66       61.37     13.80 o
  -9   2   7       53.91       61.22     13.14 o
  -8   2   7       76.81       89.75      9.50 o
  -7   2   7     1270.84     1377.76     28.18 o
  -6   2   7      202.88      220.75     22.04 o
  -5   2   7       77.12       77.17      8.57 o
  -4   2   7      169.23      197.26      8.90 o
  -3   2   7     1044.12     1151.74     21.23 o
  -2   2   7      538.52      508.31     17.83 o
  -1   2   7      157.66      129.76      6.46 o
   0   2   7     2499.10     2661.48     36.89 o
   1   2   7       41.04       43.77      5.16 o
   2   2   7    10534.69    10616.00    205.54 o
   3   2   7      198.53      187.17      7.70 o
   4   2   7       32.31       26.06      4.31 o
   5   2   7        7.49        1.59      3.41 o
   6   2   7       23.43       22.91      8.79 o
   7   2   7     3434.74     3444.10     50.19 o
   8   2   7        0.39       -3.36      3.36 o
   9   2   7      437.99      467.81     12.44 o
  10   2   7      200.30      218.44     11.46 o
  11   2   7      258.09      271.10     18.95 o
  12   2   7        0.43       -1.45      9.30 o
  -9   3   7        0.24       -3.10      6.43 o
  -8   3   7      113.99      155.70     10.73 o
  -7   3   7      101.30      125.96     19.06 o
  -6   3   7       23.72       14.83      5.43 o
  -5   3   7      821.52      833.44     19.24 o
  -4   3   7     2424.12     2520.51     85.36 o
  -3   3   7      748.63      753.17     16.45 o
  -2   3   7     1288.87     1366.98     23.21 o
  -1   3   7     1045.72     1056.35     18.82 o
   0   3   7        9.04       14.81      3.36 o
   1   3   7      378.76      365.13      9.69 o
   2   3   7      802.77      719.64     41.83 o
   3   3   7     2019.66     2154.14     31.49 o
   4   3   7       11.90       18.45      3.89 o
   5   3   7     4999.97     5049.32     65.62 o
   6   3   7      221.04      231.75      9.55 o
   7   3   7      652.22      648.16     24.11 o
   8   3   7       95.06       83.09      6.83 o
   9   3   7       15.46       27.78      8.38 o
  10   3   7      524.02      552.50     28.07 o
  11   3   7        2.47        7.77      8.86 o
  12   3   7      360.46      374.01     22.80 o
  -8   4   7      333.38      352.42     17.97 o
  -7   4   7       38.36       41.23      7.50 o
  -6   4   7      204.27      214.73     10.91 o
  -5   4   7       20.20       22.71      5.48 o
  -4   4   7       10.38       13.78      4.79 o
  -3   4   7       23.63       18.90      4.56 o
  -2   4   7     1698.18     1761.26     27.97 o
  -1   4   7     1301.32     1323.85     22.05 o
   0   4   7     1300.73     1367.98     22.18 o
   1   4   7     3391.35     3388.62     44.70 o
   2   4   7      188.56      163.31      6.64 o
   3   4   7      395.11      376.26      9.92 o
   4   4   7       98.75      102.27      5.97 o
   5   4   7      179.08      161.89      7.82 o
   6   4   7      805.12      785.43     17.25 o
   7   4   7      118.45      114.08      5.98 o
   8   4   7     1816.29     1936.93     26.61 o
   9   4   7       37.35       48.85      7.27 o
  10   4   7      358.86      363.87     14.45 o
  11   4   7       70.49       58.00     11.18 o
  12   4   7       29.60       17.36      9.95 o
  -8   5   7      342.87      395.43     23.60 o
  -7   5   7      420.17      420.85     22.95 o
  -6   5   7       36.13       28.83     10.24 o
  -5   5   7      718.03      747.36     18.43 o
  -4   5   7      724.22      782.65     18.05 o
  -3   5   7     1835.01     1905.48     30.71 o
  -2   5   7        3.76        2.72      3.39 o
  -1   5   7      395.24      367.80     10.05 o
   0   5   7        0.13       -0.99      2.98 o
   1   5   7     1826.23     1856.74     27.29 o
   2   5   7      285.26      272.64     10.96 o
   3   5   7        4.83        0.39      4.36 o
   4   5   7     2362.29     2452.21     35.18 o
   5   5   7       11.48       11.55      2.59 o
   6   5   7      235.28      239.33      7.20 o
   7   5   7      281.89      274.57      8.25 o
   8   5   7       30.27       35.29      6.17 o
   9   5   7      517.00      532.07     17.50 o
  10   5   7      200.13      218.76     11.69 o
  11   5   7      200.35      192.22     11.96 o
  12   5   7       24.69       13.73     10.39 o
  -8   6   7        1.81        5.16      9.22 o
  -7   6   7      239.85      278.58     19.97 o
  -6   6   7        5.94       -4.43      8.06 o
  -5   6   7      784.90      813.29     29.55 o
  -4   6   7      299.77      285.91     16.85 o
  -3   6   7       60.26       79.59     10.89 o
  -2   6   7     1493.94     1479.24     38.20 o
  -1   6   7     1382.44     1317.67     34.35 o
   0   6   7     2517.55     2541.89     54.03 o
   1   6   7        1.30        0.65      5.45 o
   2   6   7     3476.69     3634.33     47.30 o
   3   6   7      222.33      242.78     14.78 o
   4   6   7      181.95      157.33     10.86 o
   5   6   7      117.86      119.65      6.43 o
   6   6   7       10.28       13.33      4.15 o
   7   6   7     1165.57     1181.99     23.35 o
   8   6   7        9.91       14.19      5.43 o
   9   6   7      139.50      127.29     16.05 o
  10   6   7      125.01      147.17     10.64 o
  11   6   7      103.47      116.51     10.67 o
  12   6   7       75.47       92.96     10.60 o
  -7   7   7      110.43      109.45     16.92 o
  -6   7   7      184.37      183.16     16.77 o
  -5   7   7        2.66        2.54      7.70 o
  -4   7   7      358.72      364.06     19.75 o
  -3   7   7      248.75      239.80     15.68 o
  -2   7   7      605.75      600.38     23.45 o
  -1   7   7      156.86      153.74     12.49 o
   0   7   7        0.75        6.83      5.88 o
   1   7   7     1351.63     1319.13     34.93 o
   2   7   7     1255.84     1174.70     32.17 o
   3   7   7     2653.55     2634.48     56.20 o
   4   7   7       13.86       13.94      7.19 o
   5   7   7     2509.80     2490.85     47.93 o
   6   7   7        3.98       -2.40      7.19 o
   7   7   7      255.27      260.98     10.70 o
   8   7   7        0.71       -0.96      4.74 o
   9   7   7        0.08       -4.66      4.66 o
  10   7   7      253.96      244.61     12.43 o
  11   7   7        7.44        0.28      6.51 o
  12   7   7       98.45      103.19     14.93 o
  -6   8   7      256.14      268.27     20.33 o
  -5   8   7       11.77        3.63      8.79 o
  -4   8   7       73.71       61.29     11.69 o
  -3   8   7      623.36      586.94     24.83 o
  -2   8   7       24.23       20.92      8.35 o
  -1   8   7       11.25       13.22      7.33 o
   0   8   7       77.82       75.16     10.46 o
   1   8   7       10.41        1.02      6.25 o
   2   8   7      289.63      243.73     14.67 o
   3   8   7      214.04      206.10     13.87 o
   4   8   7       87.20       73.64     10.38 o
   5   8   7      756.53      738.61     24.87 o
   6   8   7     1098.41     1099.03     33.19 o
   7   8   7       77.16       81.26     12.05 o
   8   8   7     1169.35     1191.18     36.67 o
   9   8   7        5.19       19.32      9.22 o
  10   8   7      456.25      457.24     23.67 o
  11   8   7        0.52        7.70      9.51 o
  12   8   7       22.45        7.77     11.47 o
  -6   9   7      399.29      399.14     24.83 o
  -5   9   7      444.81      487.15     25.78 o
  -4   9   7      208.17      206.83     17.36 o
  -3   9   7      995.22     1021.99     34.86 o
  -2   9   7       19.68        6.10      7.33 o
  -1   9   7        2.55        5.88      7.12 o
   0   9   7      821.22      826.58     28.47 o
   1   9   7       80.21       76.04     11.18 o
   2   9   7      266.53      249.75     15.98 o
   3   9   7       78.91       75.02     10.89 o
   4   9   7      175.23      193.60      9.36 o
   5   9   7       89.68       86.27      7.46 o
   6   9   7      228.12      222.97     10.23 o
   7   9   7        6.08        2.61      7.55 o
   8   9   7        4.56       14.45      8.64 o
   9   9   7      243.30      231.59     17.57 o
  10   9   7       98.57      119.68     15.68 o
  11   9   7      196.81      223.17     19.03 o
  -5  10   7        3.10       -2.47     10.09 o
  -4  10   7       13.20       -2.76      8.79 o
  -3  10   7      411.31      384.47     22.22 o
  -2  10   7     1183.68     1160.75     37.32 o
  -1  10   7      525.62      531.17     23.82 o
   0  10   7     1129.03     1121.98     35.22 o
   1  10   7      216.78      199.42     15.61 o
   2  10   7      128.74      129.71     12.85 o
   3  10   7      217.58      251.64     16.77 o
   4  10   7       28.13       26.56      5.69 o
   5  10   7      157.79      185.32      9.85 o
   6  10   7      114.83      128.96      8.92 o
   7  10   7      452.07      474.66     22.87 o
   8  10   7       23.62       23.53      9.44 o
   9  10   7      109.24      120.27     15.10 o
  10  10   7       33.96       32.03     11.26 o
  -3  11   7      162.71      139.94     16.48 o
  -2  11   7       49.98       32.68     11.40 o
  -1  11   7        0.69        3.70      8.71 o
   0  11   7      501.01      518.75     24.18 o
   1  11   7     1203.33     1191.54     37.61 o
   2  11   7      485.09      479.96     23.09 o
   3  11   7      591.18      598.92     25.12 o
   4  11   7      176.65      156.82     10.42 o
   5  11   7      564.01      585.07     17.20 o
   6  11   7      108.09      105.53      9.36 o
   7  11   7        2.27        3.78      8.64 o
   8  11   7       64.27       79.23     13.29 o
   9  11   7       23.51        8.79      9.95 o
  10  11   7       76.09       86.27     14.09 o
  -2  12   7      366.43      357.74     22.00 o
  -1  12   7      386.61      349.32     21.57 o
   0  12   7      172.88      149.75     15.03 o
   1  12   7      313.83      252.58     18.08 o
   2  12   7        0.01       -4.94      8.50 o
   3  12   7      182.85      183.72     11.47 o
   4  12   7      308.57      311.29     13.71 o
   5  12   7      266.44      266.55     12.76 o
   6  12   7      385.27      395.69     15.13 o
   7  12   7      106.58      119.25     15.76 o
   8  12   7      384.44      399.50     22.73 o
   1  13   7      444.56      431.45     23.75 o
   2  13   7      329.07      286.86     19.82 o
   3  13   7       53.98       50.29     10.35 o
   4  13   7      311.49      305.17     15.69 o
   5  13   7       37.19       42.15      8.29 o
   6  13   7        2.86        5.59      9.77 o
   0  -8   8      157.73      176.02     12.51 o
  -4  -7   8      116.72      130.76     29.56 o
  -3  -7   8      391.04      383.78     22.62 o
  -2  -7   8      257.84      264.96     13.98 o
  -1  -7   8      111.16       89.38     15.25 o
   0  -7   8       23.16       17.18      7.04 o
   1  -7   8       13.49       10.69     10.39 o
   2  -7   8      378.90      446.56     23.31 o
   3  -7   8      218.98      221.50     17.72 o
   4  -7   8      403.59      443.08     24.18 o
  -5  -6   8        5.21        1.13      9.59 o
  -4  -6   8       11.42        8.24      6.92 o
  -3  -6   8       44.21       35.76      8.28 o
  -2  -6   8      534.44      516.56     17.69 o
  -1  -6   8       94.78       93.53      9.81 o
   0  -6   8     1254.14     1311.45     28.24 o
   1  -6   8      793.91      792.29     38.41 o
   2  -6   8      389.11      374.08     21.35 o
   3  -6   8      126.89      153.09     14.67 o
   4  -6   8       46.37       31.45     10.17 o
   5  -6   8       71.72       87.65     13.51 o
   6  -6   8      101.91       92.52     14.67 o
  -6  -5   8      163.92      184.32     20.40 o
  -5  -5   8       14.55        7.26      9.88 o
  -4  -5   8      355.34      354.17     15.20 o
  -3  -5   8       23.18       26.71      7.30 o
  -2  -5   8        1.64        4.32      5.43 o
  -1  -5   8      149.38      147.20     10.19 o
   0  -5   8        0.28       -2.14      5.21 o
   1  -5   8      514.05      503.51     15.88 o
   2  -5   8       22.75       16.02      6.03 o
   3  -5   8     1349.08     1366.40     40.45 o
   4  -5   8      939.96      928.24     32.82 o
   5  -5   8      945.53      922.43     33.04 o
   6  -5   8      491.53      567.91     26.07 o
   7  -5   8       68.45       72.33     13.29 o
   8  -5   8        2.48        9.59     10.09 o
  -7  -4   8       41.95       60.71     13.44 o
  -6  -4   8      129.45       98.91     15.47 o
  -5  -4   8        0.02       -6.90      6.90 o
  -4  -4   8      172.80      189.26     16.12 o
  -3  -4   8       57.01       64.13     15.25 o
  -2  -4   8       94.00      100.36      9.47 o
  -1  -4   8     1025.48     1028.77     23.28 o
   0  -4   8        5.66        6.45      5.36 o
   1  -4   8      155.27      151.15     10.24 o
   2  -4   8      626.91      623.77     16.52 o
   3  -4   8       54.93       56.79     10.46 o
   4  -4   8      145.92      161.80     13.72 o
   5  -4   8       13.65       13.73      8.42 o
   6  -4   8      413.14      420.34     21.93 o
   7  -4   8      413.06      422.16     22.51 o
   8  -4   8      768.14      767.40     30.93 o
   9  -4   8      346.41      388.53     23.16 o
  -7  -3   8      344.14      388.75     23.89 o
  -6  -3   8       40.45       37.40     11.98 o
  -5  -3   8      582.13      578.52     26.43 o
  -4  -3   8      213.73      221.21     16.92 o
  -3  -3   8      405.52      419.90     21.35 o
  -2  -3   8      102.61       85.75      8.43 o
  -1  -3   8       54.07       68.73     14.41 o
   0  -3   8       28.57       16.30      5.65 o
   1  -3   8       21.52       15.56      5.34 o
   2  -3   8     1080.26     1113.42     22.16 o
   3  -3   8       42.46       43.72      9.59 o
   4  -3   8      264.28      264.78     16.12 o
   5  -3   8      820.46      745.18     27.23 o
   6  -3   8       81.14       70.81     11.77 o
   7  -3   8       27.72       21.42      9.15 o
   8  -3   8        0.60       -8.13      8.13 o
   9  -3   8      296.72      339.37     21.57 o
  -8  -2   8        1.58       -2.69     10.24 o
  -7  -2   8       80.28       69.43     13.51 o
  -6  -2   8        4.99       -7.99      7.99 o
  -5  -2   8        4.74       -2.83      8.21 o
  -4  -2   8      223.93      236.31     16.77 o
  -3  -2   8      250.32      241.47     16.19 o
  -2  -2   8     1700.64     1606.97     42.99 o
  -1  -2   8      381.93      385.67     16.31 o
   0  -2   8      896.85      951.94     20.47 o
   1  -2   8      774.39      786.00     24.69 o
   2  -2   8      148.96      165.31     14.85 o
   3  -2   8        0.62        1.02      5.96 o
   4  -2   8      108.49      124.84     11.62 o
   5  -2   8      154.07      158.46     12.85 o
   6  -2   8       34.62       38.71      9.66 o
   7  -2   8      209.19      222.59     15.61 o
   8  -2   8      480.36      452.23     22.44 o
   9  -2   8       73.56       64.05     12.78 o
  10  -2   8      185.35      193.25     11.97 o
  -8  -1   8        1.07        0.73      9.44 o
  -7  -1   8        7.52        4.79      9.22 o
  -6  -1   8      603.04      602.63     26.65 o
  -5  -1   8       50.49       69.72     11.84 o
  -4  -1   8      993.25      962.88     32.17 o
  -3  -1   8       22.49       18.74      8.28 o
  -2  -1   8        0.25       -0.58      5.01 o
  -1  -1   8       92.13       88.96     11.18 o
   0  -1   8       26.98       16.41      7.12 o
   1  -1   8     1847.19     1801.72     37.18 o
   2  -1   8        0.26        3.73      4.24 o
   3  -1   8     1317.56     1300.89     23.01 o
   4  -1   8     1820.64     1772.61     29.32 o
   5  -1   8      725.89      734.36     25.05 o
   6  -1   8       27.88       25.78      8.28 o
   7  -1   8      273.14      278.51     16.77 o
   8  -1   8       52.02       59.33     11.26 o
   9  -1   8       41.90       49.53     11.55 o
  10  -1   8      128.24      158.71     19.68 o
  11  -1   8      133.03      132.53     11.88 o
  -8   0   8       95.66      116.85     16.34 o
  -7   0   8      168.39      167.97     15.83 o
  -6   0   8      185.62      162.31     14.96 o
  -5   0   8        0.61        0.07      7.12 o
  -4   0   8       33.15       26.36      9.15 o
  -3   0   8      532.47      498.55     21.13 o
  -2   0   8       25.31       21.86      7.84 o
  -1   0   8     4276.08     4126.28    171.41 o
   0   0   8      221.58      187.23      7.92 o
   1   0   8      567.11      605.71     13.60 o
   2   0   8      995.55      979.95     18.44 o
   3   0   8      576.71      609.02     14.22 o
   4   0   8      667.34      664.17     15.56 o
   5   0   8      341.77      349.92     17.39 o
   6   0   8      229.63      220.17     17.83 o
   7   0   8      562.98      599.07     23.60 o
   8   0   8      982.83     1010.37     32.82 o
  10   0   8       44.68       51.37      7.68 o
  11   0   8      125.07      134.02     24.58 o
  -8   1   8      127.21      117.22     16.41 o
  -7   1   8      385.17      432.25     22.87 o
  -6   1   8      282.73      258.10     18.08 o
  -5   1   8      426.37      411.26     20.33 o
  -4   1   8      589.55      579.27     54.72 o
  -3   1   8      945.34      966.13     19.16 o
  -2   1   8        2.55       -0.57      3.47 o
  -1   1   8       40.89       37.14      4.69 o
   0   1   8      130.35      139.45      7.19 o
   1   1   8      268.19      262.29      8.94 o
   2   1   8     5235.03     5401.56    124.61 o
   3   1   8       18.55       22.18      6.90 o
   4   1   8     2222.30     2206.17     34.00 o
   5   1   8     1350.72     1399.10     25.26 o
   6   1   8      486.75      479.33     17.43 o
   7   1   8      195.27      203.07     10.06 o
   8   1   8       55.45       41.21      6.64 o
   9   1   8       45.61       34.61      6.88 o
  10   1   8      114.05       78.91      8.99 o
  11   1   8      172.14      184.49     11.70 o
  12   1   8      141.70      113.08     16.63 o
  -8   2   8        4.82       -3.12      8.42 o
  -7   2   8       88.68       86.93     14.31 o
  -6   2   8       55.40       66.30      7.95 o
  -5   2   8      257.66      263.54     11.13 o
  -4   2   8      273.84      309.69     11.29 o
  -3   2   8      196.69      174.65      8.49 o
  -2   2   8     2004.76     2084.31     38.45 o
  -1   2   8      562.84      549.43     13.18 o
   0   2   8     2429.16     2417.44     35.12 o
   1   2   8      362.47      345.28     10.05 o
   2   2   8       61.90       50.10      5.01 o
   3   2   8       19.67       19.06      5.70 o
   4   2   8       31.69       37.24      6.97 o
   5   2   8     1792.68     1749.46     29.19 o
   6   2   8       35.06       32.92      5.70 o
   7   2   8     2076.97     2107.04     35.37 o
   8   2   8      518.83      525.84     20.05 o
   9   2   8      571.35      511.28     13.17 o
  10   2   8       40.26       36.97     12.60 o
  11   2   8       18.26       14.69      6.44 o
  12   2   8       27.17       19.25     10.82 o
  -8   3   8      324.78      356.04     23.20 o
  -7   3   8      263.63      283.44     13.22 o
  -6   3   8     1076.43     1095.67     24.35 o
  -5   3   8        0.51       -0.50      4.65 o
  -4   3   8     1104.57     1152.90     23.12 o
  -3   3   8      271.66      249.75      9.98 o
  -2   3   8       55.02       55.96      8.13 o
  -1   3   8       67.01       58.67      5.70 o
   0   3   8      194.97      188.74      7.91 o
   1   3   8     3109.70     3148.03     43.23 o
   2   3   8      278.55      275.71      9.20 o
   3   3   8     2801.89     2809.04    103.00 o
   4   3   8     1372.73     1415.83     24.47 o
   5   3   8      313.89      292.51     10.34 o
   6   3   8       37.56       29.04      5.23 o
   7   3   8      190.60      161.78      9.32 o
   8   3   8       68.09       61.45      5.80 o
   9   3   8      217.63      208.73      8.84 o
  10   3   8      896.26      902.90     18.48 o
  11   3   8      180.00      163.04     15.98 o
  12   3   8      173.98      174.44     17.21 o
  -8   4   8       49.29       53.81      8.75 o
  -7   4   8       29.47       32.31      7.21 o
  -6   4   8        4.12        6.18      5.72 o
  -5   4   8      374.18      390.67     13.61 o
  -4   4   8     1520.66     1591.13     37.36 o
  -3   4   8     1755.71     1755.00     62.88 o
  -2   4   8       20.18       22.11      4.65 o
  -1   4   8     5584.62     5688.13     72.32 o
   0   4   8      443.14      447.89     11.81 o
   1   4   8        6.34       11.04      3.70 o
   2   4   8       55.25       58.69      5.27 o
   3   4   8        6.04        2.65      3.16 o
   4   4   8     2210.69     2223.53     33.62 o
   5   4   8       14.16       10.71      6.86 o
   6   4   8     2682.55     2761.20     41.49 o
   7   4   8      404.52      435.33     15.18 o
   8   4   8      505.36      487.18     12.10 o
   9   4   8       57.67       62.81      6.21 o
  10   4   8       97.76      121.69     10.49 o
  11   4   8      165.58      139.18     14.41 o
  12   4   8       96.16      129.78     17.36 o
  -7   5   8      657.73      680.33     28.97 o
  -6   5   8       59.76       71.32     12.06 o
  -5   5   8      303.76      314.46     18.88 o
  -4   5   8       90.02      103.56      8.32 o
  -3   5   8      393.45      405.57     12.53 o
  -2   5   8      358.43      337.73     12.93 o
  -1   5   8     1483.68     1484.50     28.25 o
   0   5   8      490.53      519.53     12.60 o
   1   5   8       27.60       33.88      4.47 o
   2   5   8     8690.44     9088.79    109.26 o
   3   5   8        1.33       -3.28      3.28 o
   4   5   8      257.60      249.17      9.16 o
   5   5   8       80.10       74.40      6.28 o
   6   5   8        8.38        5.34      4.19 o
   7   5   8     1318.89     1360.53     20.39 o
   8   5   8       14.20       13.46      4.29 o
   9   5   8      561.56      547.40     16.90 o
  10   5   8        9.38       -1.43      5.56 o
  11   5   8      113.67      121.53     11.05 o
  12   5   8      168.83      179.62     12.41 o
  -7   6   8       77.46       88.74     15.39 o
  -6   6   8        5.24        5.66      8.71 o
  -5   6   8      493.50      476.62     22.95 o
  -4   6   8      362.53      356.50     19.24 o
  -3   6   8      119.86      103.42     12.13 o
  -2   6   8     1429.76     1357.25     36.67 o
  -1   6   8       82.68       68.19      9.73 o
   0   6   8     1597.43     1558.98     39.07 o
   1   6   8        0.32        1.82      5.45 o
   2   6   8      381.04      360.89      9.81 o
   3   6   8      589.04      648.55     13.95 o
   4   6   8        1.47       -2.17      3.38 o
   5   6   8     2883.77     2899.79     41.92 o
   6   6   8        1.94       -2.66      3.02 o
   7   6   8      720.06      713.29     15.42 o
   8   6   8      154.45      155.90     11.69 o
   9   6   8        1.14       -2.51      5.08 o
  10   6   8      329.20      369.90     30.76 o
  11   6   8        9.66       -0.35      6.18 o
  12   6   8       80.29       60.61      9.56 o
  -6   7   8      553.96      560.21     27.45 o
  -5   7   8       68.60       82.72     13.07 o
  -4   7   8      183.79      188.39     15.54 o
  -3   7   8       36.09       33.77      9.51 o
  -2   7   8      244.80      238.64     15.39 o
  -1   7   8       55.99       70.44     10.24 o
   0   7   8        2.64        5.23      6.61 o
   1   7   8     2474.52     2563.53     56.57 o
   2   7   8      154.75      161.51     12.85 o
   3   7   8     2142.86     2113.10     48.94 o
   4   7   8      393.77      401.53     18.95 o
   5   7   8       82.56       80.97     10.75 o
   6   7   8      289.75      297.25     18.16 o
   7   7   8        0.33       -4.33      6.61 o
   8   7   8      585.26      601.24     17.08 o
   9   7   8      179.82      180.59     10.72 o
  10   7   8      256.32      280.13     13.14 o
  11   7   8        0.68       -5.86      5.86 o
  12   7   8        1.82       -3.27      6.78 o
  -6   8   8        7.45       12.35     10.53 o
  -5   8   8      178.43      175.75     16.85 o
  -4   8   8      764.25      760.43     30.21 o
  -3   8   8      674.31      637.34     26.50 o
  -2   8   8       92.89       92.08     12.27 o
  -1   8   8        6.31       10.53      7.19 o
   0   8   8       91.52       91.43     11.62 o
   1   8   8       87.19       99.13     11.55 o
   2   8   8       75.25       80.97     10.75 o
   3   8   8       22.30       25.49      9.08 o
   4   8   8     1892.20     1833.90     45.67 o
   5   8   8      197.28      209.01     15.18 o
   6   8   8     1516.65     1544.52     42.12 o
   7   8   8      337.98      344.67     19.61 o
   8   8   8      473.82      489.62     23.60 o
   9   8   8       16.30       36.46     11.40 o
  10   8   8       33.83       35.73     11.33 o
  11   8   8      116.87      128.40     16.77 o
  -5   9   8      220.37      217.07     19.03 o
  -4   9   8       15.83       18.74      9.37 o
  -3   9   8       38.22       35.29     10.17 o
  -2   9   8      167.34      141.98     14.16 o
  -1   9   8      971.10      993.23     32.82 o
   0   9   8       46.81       48.00      9.80 o
   1   9   8      139.37      134.13     13.00 o
   2   9   8      259.31      261.37     16.27 o
   3   9   8        2.11        5.88      7.70 o
   4   9   8        3.44        3.70      6.68 o
   5   9   8      289.40      293.05     11.19 o
   6   9   8       76.93       79.88     11.76 o
   7   9   8      628.22      621.65     26.50 o
   8   9   8       92.84      133.05     15.76 o
   9   9   8      396.25      429.56     23.16 o
  10   9   8       67.05       88.31     15.10 o
  11   9   8      199.67      250.77     20.26 o
  -4  10   8      546.61      537.19     27.23 o
  -3  10   8      369.38      374.67     22.00 o
  -2  10   8     1039.19     1051.90     36.23 o
  -1  10   8       44.29       51.56     11.40 o
   0  10   8      129.09      123.02     13.94 o
   1  10   8       23.91       20.70      9.15 o
   2  10   8       38.80       38.85      9.73 o
   3  10   8        2.94       -4.43      7.19 o
   4  10   8       44.68       42.70     10.17 o
   5  10   8      160.98      170.10     19.79 o
   6  10   8       11.30        6.25      7.70 o
   7  10   8       37.96       33.12     10.46 o
   8  10   8      193.44      219.54     17.94 o
   9  10   8       12.53       24.04     10.39 o
  10  10   8      104.93      137.18     17.14 o
  -3  11   8       51.54       57.74     13.22 o
  -2  11   8       81.32       98.40     14.31 o
  -1  11   8      409.75      387.01     22.08 o
   0  11   8      498.06      497.25     24.54 o
   1  11   8     1380.68     1359.94     41.46 o
   2  11   8        2.46       -1.02      8.21 o
   3  11   8      595.74      581.86     25.56 o
   4  11   8        2.14        1.48      5.34 o
   5  11   8       90.20       81.35      8.66 o
   6  11   8       14.99       14.52      9.44 o
   7  11   8        2.91        5.23      9.01 o
   8  11   8        2.46        4.21      8.79 o
   9  11   8        2.17       -1.89      8.28 o
  -1  12   8      137.42      125.35     15.76 o
   0  12   8       12.15        1.31      8.93 o
   1  12   8      102.00       88.89     13.94 o
   2  12   8      258.89      255.27     18.66 o
   3  12   8      163.30      163.04     17.28 o
   4  12   8      736.46      733.80     20.52 o
   5  12   8       20.95       15.23      8.82 o
   6  12   8      541.72      540.53     26.00 o
   7  12   8        5.86        0.58      8.57 o
   8  12   8      228.53      220.84     18.81 o
   1  13   8       25.06        0.65      8.57 o
   2  13   8      433.14      448.38     24.54 o
   3  13   8        0.59       -8.93      8.93 o
   4  13   8       13.76        8.39      6.86 o
   5  13   8       25.62       26.91      7.34 o
   6  13   8       14.45       -2.03      9.88 o
   0  -7   9      253.84      257.80     13.66 o
   1  -7   9      412.80      490.06     26.29 o
   2  -7   9      187.13      154.68     17.72 o
  -3  -6   9      131.04      145.12     12.40 o
  -2  -6   9      223.71      225.99     13.30 o
  -1  -6   9      739.19      714.47     21.33 o
   0  -6   9      212.94      198.36     12.21 o
   1  -6   9       95.61       89.76     15.25 o
   2  -6   9       42.81       20.84     10.09 o
   3  -6   9      121.41      107.12     15.10 o
   4  -6   9      336.08      336.03     21.49 o
   5  -6   9      453.64      484.25     25.92 o
  -4  -5   9        2.95       -5.23      9.15 o
  -3  -5   9        6.59       -3.16      5.92 o
  -2  -5   9        0.33       -4.21      5.93 o
  -1  -5   9      622.99      570.50     18.27 o
   0  -5   9      116.26       99.77      9.85 o
   1  -5   9      742.80      749.24     29.99 o
   2  -5   9     1541.66     1523.54     44.88 o
   3  -5   9      365.20      337.04     20.48 o
   4  -5   9      448.43      407.92     22.44 o
   5  -5   9       22.40       19.75      9.66 o
   6  -5   9        4.31       13.14     10.39 o
  -6  -4   9       20.28       12.13     11.40 o
  -5  -4   9       48.71       37.33     12.42 o
  -4  -4   9       53.51       69.14     13.73 o
  -3  -4   9      293.51      281.63     19.39 o
  -2  -4   9       61.96       50.35      8.14 o
  -1  -4   9      107.48      105.29      9.91 o
   0  -4   9       34.98       44.62      7.57 o
   1  -4   9       81.33       88.39     16.16 o
   2  -4   9       75.22       70.52     11.98 o
   3  -4   9       32.84       27.74      9.73 o
   4  -4   9     1062.61     1085.16     36.23 o
   5  -4   9     1104.38     1035.06     35.51 o
   6  -4   9      583.67      576.77     26.65 o
   7  -4   9      645.41      582.95     27.16 o
   8  -4   9        0.69       -2.83      8.64 o
  -6  -3   9       13.87       18.01     11.11 o
  -5  -3   9      215.20      193.61     17.36 o
  -4  -3   9      240.91      240.17     18.15 o
  -3  -3   9        0.01       -3.85      7.70 o
  -2  -3   9      159.27      148.00     14.52 o
  -1  -3   9       55.26       69.90      7.77 o
   0  -3   9      176.24      189.54     10.07 o
   1  -3   9      244.18      266.48     27.23 o
   2  -3   9      288.97      339.51     18.81 o
   3  -3   9       33.53       34.13      9.59 o
   4  -3   9      112.71      110.32     13.51 o
   5  -3   9      254.46      236.75     16.41 o
   6  -3   9       22.22       16.27      8.93 o
   7  -3   9      765.42      813.29     31.08 o
   8  -3   9      269.06      239.08     18.95 o
   9  -3   9      299.55      294.41     20.70 o
  -7  -2   9        9.20       14.52     11.62 o
  -6  -2   9      247.12      262.61     19.32 o
  -5  -2   9       13.35       13.44      9.15 o
  -4  -2   9     1053.55      981.54     34.49 o
  -3  -2   9       29.96       17.65      9.08 o
  -2  -2   9      532.82      516.50     23.45 o
  -1  -2   9      658.94      690.13     26.79 o
   0  -2   9      377.67      390.02     13.43 o
   1  -2   9       22.39       22.25      8.46 o
   2  -2   9       87.68       95.06     11.55 o
   3  -2   9       88.83       85.33     11.69 o
   4  -2   9      513.16      644.16     25.20 o
   5  -2   9      350.80      404.66     20.04 o
   6  -2   9      106.11       88.89     11.26 o
   7  -2   9       14.80       16.34      8.71 o
   8  -2   9      398.59      417.51     22.22 o
   9  -2   9       26.99       17.94      9.80 o
  10  -2   9      119.32      119.71     11.29 o
  -7  -1   9       78.53       61.80     13.51 o
  -6  -1   9      156.53      123.17     16.12 o
  -5  -1   9       15.41        4.72      8.71 o
  -4  -1   9       42.05       47.50     10.60 o
  -3  -1   9        0.10       -4.87      6.83 o
  -2  -1   9        0.22       -3.34      6.97 o
  -1  -1   9     3363.88     3529.61     75.52 o
   0  -1   9      153.95      127.16     12.49 o
   1  -1   9      916.15      931.36     29.92 o
   2  -1   9      648.10      693.84     24.98 o
   3  -1   9      762.85      748.59     26.29 o
   4  -1   9       33.88       47.92     15.87 o
   5  -1   9      200.64      211.75     10.35 o
   6  -1   9       52.20       43.57      8.93 o
   7  -1   9      121.31      141.18     13.29 o
   8  -1   9      450.11      432.47     22.15 o
   9  -1   9      337.41      310.54     19.90 o
  10  -1   9        0.43       -4.04      5.75 o
  -7   0   9        0.58        5.16      8.93 o
  -6   0   9        2.22       -6.54      7.12 o
  -5   0   9      163.92      167.32     14.89 o
  -4   0   9      117.62      108.28     13.43 o
  -3   0   9      582.69      610.98     24.83 o
  -2   0   9      100.15       84.24     11.62 o
  -1   0   9       85.17       63.76     10.17 o
   0   0   9      643.24      737.55     25.71 o
   1   0   9       58.16       49.09      8.57 o
   2   0   9     1960.50     1957.06     30.88 o
   3   0   9        0.29       -1.62      5.37 o
   4   0   9     2220.04     2225.74     64.88 o
   5   0   9      451.46      467.10     13.90 o
   6   0   9      589.32      568.24     24.33 o
   7   0   9      366.06      387.94     13.70 o
   8   0   9       11.59       15.54      8.21 o
   9   0   9      217.49      189.40     15.98 o
  10   0   9        0.68       -1.34      5.53 o
  11   0   9       79.82       87.47     10.07 o
  -7   1   9      325.39      340.75     21.93 o
  -6   1   9      197.17      191.73     16.12 o
  -5   1   9       58.01       53.31     10.89 o
  -4   1   9       95.34      101.97     12.71 o
  -3   1   9        0.64       -5.30      6.54 o
  -2   1   9      388.22      388.39     18.59 o
  -1   1   9       43.70       45.43      5.42 o
   0   1   9     1268.88     1336.43     23.37 o
   1   1   9      420.02      420.13     11.91 o
   2   1   9      602.82      547.95     22.08 o
   3   1   9     1016.77     1086.14     20.93 o
   4   1   9        5.84       -0.50      3.74 o
   5   1   9        2.59        2.75      3.93 o
   6   1   9       76.16       75.81     11.22 o
   7   1   9     1328.39     1307.47     32.93 o
   8   1   9       13.99       12.34      5.97 o
   9   1   9      304.49      268.56     18.01 o
  10   1   9      578.42      599.91     18.59 o
  11   1   9       12.30       14.81      7.11 o
  -7   2   9      150.16      162.53     17.50 o
  -6   2   9      209.28      222.73     17.28 o
  -5   2   9       17.53       33.41      9.95 o
  -4   2   9     1441.10     1486.21     41.10 o
  -3   2   9       59.10       48.52      6.18 o
  -2   2   9      296.08      276.09     10.38 o
  -1   2   9     1106.84     1214.30     22.37 o
   0   2   9      139.35      122.63      7.39 o
   1   2   9      316.55      287.86      9.98 o
   2   2   9      173.42      178.87      8.31 o
   3   2   9     1794.01     1924.58     31.08 o
   4   2   9      661.86      623.09     29.56 o
   5   2   9      654.65      638.77     35.19 o
   6   2   9      853.51      804.81     18.99 o
   7   2   9       78.20       59.62      7.18 o
   8   2   9      541.35      520.56     16.39 o
   9   2   9      108.50      102.04     13.72 o
  10   2   9      234.03      279.17     13.03 o
  11   2   9        8.51        2.76      6.11 o
  -7   3   9        7.33        5.30      9.95 o
  -6   3   9      350.65      348.38     14.10 o
  -5   3   9       53.74       51.48      8.39 o
  -4   3   9      289.64      296.11     16.27 o
  -3   3   9      236.86      195.28      9.62 o
  -2   3   9       25.19       26.55      5.18 o
  -1   3   9     3873.47     4196.90     56.80 o
   0   3   9      111.96      109.27      7.01 o
   1   3   9      348.20      361.29     11.09 o
   2   3   9     1814.99     1854.73     32.02 o
   3   3   9     1299.83     1333.44     23.69 o
   4   3   9      114.56      113.08      7.52 o
   5   3   9     1129.88     1142.97     22.50 o
   6   3   9      297.53      319.60     11.69 o
   7   3   9      457.90      458.69     14.81 o
   8   3   9      188.81      169.58     10.08 o
   9   3   9      527.96      464.86     15.24 o
  10   3   9      163.30      170.92      8.99 o
  11   3   9      249.13      275.22     28.80 o
  12   3   9       54.85       60.20     14.02 o
  -7   4   9      198.98      228.93     24.33 o
  -6   4   9       42.83       52.44     14.09 o
  -5   4   9      883.78      902.94     21.62 o
  -4   4   9       56.74       69.16      7.48 o
  -3   4   9     1408.53     1350.55     25.39 o
  -2   4   9      487.08      463.67     13.42 o
  -1   4   9       12.83       20.15      4.83 o
   0   4   9        6.95        3.72      4.00 o
   1   4   9      124.76      140.01      7.76 o
   2   4   9     4508.70     4672.66     61.28 o
   3   4   9      123.47      111.56      7.27 o
   4   4   9     2244.49     2177.37     33.99 o
   5   4   9     1220.71     1270.44     24.05 o
   6   4   9      393.66      386.69     20.63 o
   7   4   9       32.35       39.31      6.45 o
   8   4   9      461.68      471.98     22.58 o
   9   4   9      116.99       97.68      8.65 o
  10   4   9       61.36       80.27      7.47 o
  11   4   9      106.39      109.81     15.94 o
  12   4   9      172.60      169.21     17.14 o
  -7   5   9       53.29       29.48     11.84 o
  -6   5   9      134.62      150.47     16.41 o
  -5   5   9      155.52      143.14     14.09 o
  -4   5   9      106.59       93.46     12.20 o
  -3   5   9      114.74      100.88      7.87 o
  -2   5   9     2185.02     2212.57     37.69 o
  -1   5   9       63.98       67.59      7.04 o
   0   5   9     3530.39     3762.80     51.60 o
   1   5   9     1049.95     1082.44     20.34 o
   2   5   9     1116.37     1122.41     20.80 o
   3   5   9      188.55      172.93     13.76 o
   4   5   9       19.16       31.07      9.59 o
   5   5   9      428.81      467.35     15.76 o
   6   5   9        2.74       -0.34      4.22 o
   7   5   9     2827.09     2816.65     48.43 o
   8   5   9      173.52      141.58      7.27 o
   9   5   9       36.84       41.07      5.75 o
  10   5   9      210.87      220.24     12.14 o
  11   5   9        2.79       -2.87      5.90 o
  12   5   9      103.85      116.83     11.78 o
  -6   6   9       32.86       34.64     10.97 o
  -5   6   9       25.32       18.66     10.24 o
  -4   6   9      300.88      288.67     18.01 o
  -3   6   9       74.72       66.67     10.97 o
  -2   6   9      642.19      643.80     24.62 o
  -1   6   9       46.96       31.74      8.50 o
   0   6   9        4.36       -3.70      6.61 o
   1   6   9     2650.10     2659.97     57.80 o
   2   6   9      127.35      131.30     12.13 o
   3   6   9     3491.88     3413.99     47.19 o
   4   6   9     1178.20     1292.85     37.65 o
   5   6   9     2513.32     2489.50     67.31 o
   6   6   9      279.45      298.08     11.36 o
   7   6   9        1.62        3.78      3.71 o
   8   6   9        0.98        0.44      3.73 o
   9   6   9       26.09       16.65      4.78 o
  10   6   9      777.02      867.92     79.80 o
  11   6   9        1.57       -6.13      6.13 o
  12   6   9       45.01       28.18     11.77 o
  -6   7   9       25.69       18.74     10.68 o
  -5   7   9       60.87       66.96     12.78 o
  -4   7   9      823.00      869.64     31.88 o
  -3   7   9       21.20       22.59      8.50 o
  -2   7   9       12.37       11.91      8.35 o
  -1   7   9      963.72      899.85     29.55 o
   0   7   9        0.66       -3.49      6.39 o
   1   7   9      599.37      629.86     23.82 o
   2   7   9      711.22      676.41     24.91 o
   3   7   9      291.01      250.19     16.19 o
   4   7   9      916.16      927.44     30.21 o
   5   7   9      381.49      370.59     19.10 o
   6   7   9     1316.58     1278.32     37.83 o
   7   7   9      239.57      224.05     19.45 o
   8   7   9     1969.67     2187.91    113.97 o
   9   7   9      122.10      120.60     10.22 o
  10   7   9        0.91       -5.36      5.36 o
  11   7   9       35.18       45.25      8.52 o
  -5   8   9      275.74      292.23     21.13 o
  -4   8   9       11.01        3.12      8.42 o
  -3   8   9      231.88      217.29     16.70 o
  -2   8   9        9.38        6.39      7.99 o
  -1   8   9      585.28      579.17     24.11 o
   0   8   9        6.58       14.16      7.41 o
   1   8   9       18.57       13.36      7.33 o
   2   8   9     1658.29     1687.00     44.00 o
   3   8   9       37.68       35.29      9.01 o
   4   8   9      712.76      724.27     26.72 o
   5   8   9      758.87      717.08     26.94 o
   6   8   9      253.16      263.19     17.36 o
   7   8   9       30.73       26.58     10.09 o
   8   8   9      199.37      185.99     16.41 o
   9   8   9      271.28      318.16     20.55 o
  10   8   9       13.30       12.20      9.59 o
  11   8   9      727.30      781.27     33.33 o
  -4   9   9      224.57      224.26     18.44 o
  -3   9   9      427.72      430.94     23.02 o
  -2   9   9      560.51      583.02     25.85 o
  -1   9   9       34.70       39.94     10.53 o
   0   9   9      630.03      624.34     25.78 o
   1   9   9        4.24        5.23      7.77 o
   2   9   9       31.13       31.52      9.22 o
   3   9   9       69.55       67.47     10.75 o
   4   9   9      117.36      105.31     13.36 o
   5   9   9      695.89      639.88     26.07 o
   6   9   9        0.50        0.87      7.92 o
   7   9   9      954.12      966.58     33.98 o
   8   9   9      216.38      240.60     18.01 o
   9   9   9      116.26      115.11     15.54 o
  10   9   9      113.06      147.93     17.36 o
  11   9   9        4.07        1.23     10.17 o
  -3  10   9        2.99       -8.86      8.86 o
  -2  10   9        3.68       10.60      9.22 o
  -1  10   9        0.60        7.48      9.08 o
   0  10   9      188.33      194.05     16.27 o
   1  10   9      747.68      783.45     29.77 o
   2  10   9        0.53       -7.26      7.26 o
   3  10   9      745.81      754.62     28.90 o
   4  10   9       14.81        4.50      8.21 o
   5  10   9        9.28        6.68      8.13 o
   6  10   9       19.07       22.30      9.44 o
   7  10   9       39.71       34.50     11.26 o
   8  10   9      128.52      142.99     17.21 o
   9  10   9        1.32        4.14      9.51 o
  10  10   9      487.48      489.77     26.50 o
  -2  11   9        7.26        7.70      8.79 o
  -1  11   9      714.80      690.86     29.77 o
   0  11   9        2.20       -5.74      8.13 o
   1  11   9       64.97       31.81     10.89 o
   2  11   9       71.52       55.99     12.27 o
   3  11   9        7.68       -2.54      8.28 o
   4  11   9      277.78      259.41     18.44 o
   5  11   9       23.70       16.19      9.95 o
   6  11   9      251.75      208.14     17.06 o
   7  11   9       51.93       51.49     12.20 o
   8  11   9      132.05      134.21     16.34 o
   9  11   9        3.65        5.23     10.53 o
  -1  12   9       57.45       62.53     13.87 o
   0  12   9       73.69       80.76     13.80 o
   1  12   9       19.08       10.68      9.66 o
   2  12   9      805.37      846.84     33.04 o
   3  12   9        5.16        4.87      9.44 o
   4  12   9      139.44      134.07     10.78 o
   5  12   9       78.07       73.78     13.51 o
   6  12   9       92.04      103.13     14.96 o
   7  12   9       66.01       83.88     13.87 o
   8  12   9        1.59       -5.16      9.01 o
   2  13   9       10.10       -1.89      8.86 o
   3  13   9       18.27       15.03     10.39 o
   4  13   9       28.76       18.78      7.60 o
   5  13   9      458.13      461.30     25.20 o
   0  -6  10       19.40        3.41     10.02 o
   1  -6  10       47.83       34.28     11.55 o
   2  -6  10      200.01      214.53     18.66 o
  -3  -5  10      260.92      249.97     20.48 o
  -2  -5  10      193.42      195.97     12.51 o
  -1  -5  10       98.63      107.37     18.45 o
   0  -5  10      698.33      744.02     31.22 o
   1  -5  10        0.22       -5.16      8.93 o
   2  -5  10      403.47      362.46     21.93 o
   3  -5  10       64.00       71.75     13.22 o
   4  -5  10       33.43       27.52     10.68 o
   5  -5  10       84.82       67.39     13.22 o
  -4  -4  10      290.78      270.23     20.55 o
  -3  -4  10       18.47       20.33     10.68 o
  -2  -4  10       12.59        9.22      9.01 o
  -1  -4  10       14.27        9.84      6.23 o
   0  -4  10       95.34       93.39     14.23 o
   1  -4  10      245.31      212.42     16.99 o
   2  -4  10      360.09      402.19     22.66 o
   3  -4  10      825.17      797.17     31.22 o
   4  -4  10       63.40       48.44     12.71 o
   5  -4  10      965.63      854.32     33.19 o
   6  -4  10       16.65       23.89     10.31 o
   7  -4  10        5.11        9.30      9.15 o
  -5  -3  10       63.98       74.73     14.67 o
  -4  -3  10       45.36       56.14     13.07 o
  -3  -3  10       55.28       58.90     12.71 o
  -2  -3  10      378.71      360.72     21.42 o
  -1  -3  10      433.06      460.79     23.89 o
   0  -3  10      114.48      129.50     10.28 o
   1  -3  10       38.16       44.30     10.97 o
   2  -3  10       99.29      122.01     14.16 o
   3  -3  10        0.84        6.54      8.50 o
   4  -3  10      248.52      242.64     17.28 o
   5  -3  10      453.55      443.51     23.09 o
   6  -3  10      400.71      372.12     21.64 o
   7  -3  10      103.34       91.28     15.32 o
   8  -3  10      654.41      622.74     29.48 o
  -6  -2  10      216.95      194.63     19.17 o
  -5  -2  10       33.93       16.99     10.17 o
  -4  -2  10      416.03      413.37     23.24 o
  -3  -2  10      510.36      541.62     25.71 o
  -2  -2  10      259.87      244.74     17.57 o
  -1  -2  10       18.68       17.65      8.64 o
   0  -2  10       57.62       65.72     11.91 o
   1  -2  10      304.99      282.65     17.50 o
   2  -2  10      248.69      261.73     17.28 o
   3  -2  10       46.00       53.96     11.11 o
   4  -2  10      288.80      318.24     18.73 o
   5  -2  10        2.19       -2.25      7.19 o
   6  -2  10      142.72      144.16     14.23 o
   7  -2  10        8.51        8.35      8.86 o
   8  -2  10      204.70      183.96     16.63 o
   9  -2  10      132.04      152.43     17.86 o
  -6  -1  10        6.82        7.26     10.24 o
  -5  -1  10      132.88      115.33     16.05 o
  -4  -1  10       60.91       84.10     13.22 o
  -3  -1  10      400.42      441.84     22.58 o
  -2  -1  10      116.26      111.41     14.45 o
  -1  -1  10     1408.51     1374.46     40.52 o
   0  -1  10     1094.15     1193.21     36.74 o
   1  -1  10      323.25      305.75     18.08 o
   2  -1  10       56.04       44.01     10.31 o
   3  -1  10        0.07       -2.03      6.68 o
   4  -1  10      225.99      219.97     15.54 o
   5  -1  10      200.97      196.88     15.18 o
   6  -1  10        2.35        9.44      8.13 o
   7  -1  10      534.69      504.36     24.04 o
   8  -1  10        6.68        7.04      8.35 o
   9  -1  10       45.60       38.85     11.77 o
  10  -1  10       13.71       12.64     10.46 o
  -6   0  10       32.38       15.69     10.53 o
  -5   0  10       10.46        6.32      9.08 o
  -4   0  10        2.86       -0.44      7.70 o
  -3   0  10      118.46      126.00     14.31 o
  -2   0  10      286.78      273.13     17.28 o
  -1   0  10        7.53       -3.63      6.61 o
   0   0  10      222.84      215.33     15.39 o
   1   0  10      240.82      224.77     15.47 o
   2   0  10     2831.74     2943.38     65.06 o
   3   0  10     1793.93     1853.50     46.84 o
   4   0  10      196.18      149.47     39.29 o
   5   0  10      575.79      575.62     16.24 o
   6   0  10       21.40       21.04      5.89 o
   7   0  10       39.81       55.51      9.26 o
   8   0  10       26.91        9.59      8.86 o
   9   0  10       30.68       29.19     10.89 o
  -6   1  10       20.00       10.53      9.66 o
  -5   1  10        0.43        0.22      8.21 o
  -4   1  10      133.41      132.61     15.54 o
  -3   1  10        8.08        1.96      7.19 o
  -2   1  10       37.93       42.99      9.73 o
  -1   1  10       20.45       22.44      8.13 o
   0   1  10      422.91      421.50     19.61 o
   1   1  10      117.53      122.52     11.84 o
   2   1  10      453.67      463.72     13.37 o
   3   1  10       14.14       13.63      4.72 o
   4   1  10      502.63      445.31     13.70 o
   5   1  10     2440.87     2603.47     41.18 o
   6   1  10      798.68      725.28     18.66 o
   7   1  10      143.89      134.37      9.34 o
   8   1  10      818.38      773.78     20.72 o
   9   1  10       39.28       57.44     12.27 o
  10   1  10        1.74        0.07      8.50 o
  11   1  10        2.68       -5.96      5.96 o
  -6   2  10      735.79      706.47     29.77 o
  -5   2  10      143.45      150.33     16.48 o
  -4   2  10       85.01       70.52     12.06 o
  -3   2  10      145.99      163.18     13.72 o
  -2   2  10      121.97      128.98     13.07 o
  -1   2  10       51.86       73.27      8.21 o
   0   2  10       90.25       88.00      7.25 o
   1   2  10       17.68       26.24      5.35 o
   2   2  10      142.17      117.46      7.75 o
   3   2  10      214.76      216.00      9.70 o
   4   2  10      282.40      276.64     10.81 o
   5   2  10      455.75      439.08     13.71 o
   6   2  10      276.81      285.09     19.35 o
   7   2  10      244.47      233.83     18.23 o
   8   2  10      927.41      971.51     23.41 o
   9   2  10      242.99      265.81     19.79 o
  10   2  10      107.49       93.65      8.11 o
  11   2  10      383.68      360.70     15.41 o
  -6   3  10        7.62        4.50      9.15 o
  -5   3  10       52.29       39.07     10.46 o
  -4   3  10        2.92       -5.88      7.04 o
  -3   3  10     1371.63     1448.45     47.02 o
  -2   3  10      242.20      243.34     10.69 o
  -1   3  10      629.09      660.64     22.08 o
   0   3  10      196.17      200.44      9.42 o
   1   3  10      902.36      955.63     19.79 o
   2   3  10        2.61        1.45      4.11 o
   3   3  10       94.89       99.69      7.62 o
   4   3  10        6.09       19.34      6.35 o
   5   3  10      134.65      125.71      8.12 o
   6   3  10       60.33       67.06     16.67 o
   7   3  10      621.85      610.28     17.24 o
   8   3  10        1.99       -0.93      5.28 o
   9   3  10      205.84      214.29     11.90 o
  10   3  10       32.88       20.56      5.59 o
  11   3  10       70.24       73.73     11.17 o
  -6   4  10       26.23       26.14      9.80 o
  -5   4  10      368.03      386.87     14.50 o
  -4   4  10      176.08      175.84     10.13 o
  -3   4  10       96.95      105.98      8.56 o
  -2   4  10      107.80      109.12      8.60 o
  -1   4  10       23.70       23.12      5.47 o
   0   4  10     1111.38     1143.95     22.44 o
   1   4  10      825.05      862.30     18.66 o
   2   4  10     1222.98     1222.97     23.06 o
   3   4  10       12.21        8.71      4.72 o
   4   4  10      955.78      954.37     20.28 o
   5   4  10      272.75      269.62     10.76 o
   6   4  10        8.20       16.57      5.59 o
   7   4  10        1.66        0.68      4.87 o
   8   4  10        3.24       -0.37      4.89 o
   9   4  10       14.26       20.44      5.13 o
  10   4  10      486.78      472.39     13.62 o
  11   4  10        4.92        0.55      5.71 o
  -6   5  10       46.21       44.81     11.40 o
  -5   5  10       36.76       44.95     11.33 o
  -3   5  10        0.10       -0.58      7.41 o
  -2   5  10     1168.37     1216.68     24.22 o
  -1   5  10     1204.94     1172.99     44.99 o
   0   5  10      912.29      909.23     19.53 o
   1   5  10       20.64       23.71      5.39 o
   2   5  10      106.25       96.26      7.17 o
   3   5  10      154.51      136.06      7.73 o
   4   5  10      564.90      565.70     17.03 o
   5   5  10     1305.23     1376.84     25.93 o
   6   5  10      142.72      138.73      8.95 o
   7   5  10      327.16      333.03     16.70 o
   8   5  10      618.63      636.17     27.01 o
   9   5  10      130.70      128.75      7.63 o
  10   5  10       25.57       19.31      5.89 o
  11   5  10        0.64       -3.38      6.21 o
  -5   6  10       55.86       36.09     12.06 o
  -4   6  10        0.29       -4.94      7.48 o
  -3   6  10      239.92      250.91     16.70 o
  -2   6  10      106.01      114.38     13.29 o
  -1   6  10      924.25      916.55     30.14 o
   0   6  10       77.69       69.94     10.82 o
   1   6  10     1789.42     1827.80     45.24 o
   2   6  10     1798.10     1758.88     44.08 o
   3   6  10     1879.51     1837.60     45.60 o
   4   6  10       93.23       77.72      6.98 o
   5   6  10        9.53        0.49      4.05 o
   6   6  10        9.28       10.95      5.11 o
   7   6  10       36.57       32.45      7.99 o
   8   6  10      354.27      355.69     10.55 o
   9   6  10       10.26        8.14      4.89 o
  10   6  10      138.07      131.82     11.16 o
  11   6  10      440.89      460.25     43.54 o
  -5   7  10       93.61       69.65     13.44 o
  -4   7  10       43.60       43.79     11.04 o
  -3   7  10      977.74      896.29     31.81 o
  -2   7  10        6.25       11.69      8.21 o
  -1   7  10      181.16      156.57     14.38 o
   0   7  10      882.43      849.02     29.41 o
   1   7  10      128.96      110.53     13.00 o
   2   7  10      526.65      467.47     21.20 o
   3   7  10       89.64       87.07     12.13 o
   4   7  10     1458.25     1382.08     39.21 o
   5   7  10      564.02      505.74     22.80 o
   6   7  10     1176.73     1148.19     36.45 o
   7   7  10      175.15      160.57     15.18 o
   8   7  10      400.87      403.86     22.29 o
   9   7  10      162.16      178.64     10.97 o
  10   7  10        0.12       -0.99      5.82 o
  11   7  10        3.93        4.20      6.59 o
  -4   8  10       13.89       18.01      9.73 o
  -3   8  10       52.90       43.21     10.82 o
  -2   8  10      278.06      243.22     17.21 o
  -1   8  10       86.69       78.87     12.42 o
   0   8  10      923.11      930.64     31.95 o
   1   8  10        9.36        7.33      7.84 o
   2   8  10      918.54      869.20     30.21 o
   3   8  10      516.32      461.08     21.86 o
   4   8  10       53.27       56.72     10.97 o
   5   8  10       27.20        8.06      8.35 o
   6   8  10       54.33       56.57     11.47 o
   7   8  10      618.98      630.66     27.30 o
   8   8  10      135.92      141.98     16.19 o
   9   8  10      194.69      182.79     18.59 o
  10   8  10      109.93      119.03     15.90 o
  11   8  10      308.77      339.00     22.95 o
  -4   9  10      411.61      454.98     25.12 o
  -3   9  10        0.02        1.60      9.01 o
  -2   9  10      478.19      464.86     24.11 o
  -1   9  10      234.69      220.92     17.50 o
   0   9  10       13.86        9.08      9.01 o
   1   9  10      189.34      174.30     15.10 o
   2   9  10      373.64      368.70     20.55 o
   3   9  10      569.34      514.32     23.67 o
   4   9  10       78.33       93.75     13.36 o
   5   9  10     1315.98     1290.81     39.65 o
   6   9  10       98.48       77.34     12.71 o
   7   9  10       19.27       14.81     10.97 o
   8   9  10       81.79      100.00     14.67 o
   9   9  10        0.50       -3.85      8.86 o
  10   9  10       27.34       46.04     12.56 o
  -3  10  10       26.00        7.55      9.80 o
  -2  10  10       28.45       22.00     10.46 o
  -1  10  10      664.38      652.01     28.54 o
   0  10  10        0.10       -0.73      8.06 o
   1  10  10      742.00      658.18     27.88 o
   2  10  10      324.99      294.27     19.39 o
   3  10  10      257.48      244.23     17.86 o
   4  10  10        1.23       -6.25      7.92 o
   5  10  10      188.66      174.95     16.12 o
   6  10  10      181.31      176.19     16.05 o
   7  10  10       12.42       22.88     10.09 o
   8  10  10      813.43      855.04     33.91 o
   9  10  10       30.40       22.66     11.18 o
  10  10  10        0.71        7.26     10.24 o
  -1  11  10       76.82       56.06     12.78 o
   0  11  10        7.25       -2.03      8.42 o
   1  11  10       28.35       14.67      9.22 o
   2  11  10      405.98      443.22     23.89 o
   3  11  10        2.67       -7.55      7.55 o
   4  11  10      623.41      614.53     27.59 o
   5  11  10      193.94      154.03     17.06 o
   6  11  10      479.70      456.44     24.25 o
   7  11  10       62.84       64.34     12.93 o
   8  11  10       12.23       19.97     10.75 o
   9  11  10        8.57       10.46     11.04 o
   0  12  10      181.31      137.77     16.99 o
   1  12  10        6.71       43.36     12.42 o
   2  12  10      352.38      384.90     23.24 o
   3  12  10       24.63       28.40     11.04 o
   4  12  10        5.83       -1.16      9.66 o
   5  12  10       31.59       24.69     10.82 o
   6  12  10        0.53       -8.79      8.79 o
   7  12  10      285.10      337.04     22.44 o
   1  -5  11       25.24       20.77     11.77 o
  -2  -4  11       46.53       48.51     13.87 o
  -1  -4  11       99.22       91.36     15.98 o
   0  -4  11      196.03      227.96     18.66 o
   1  -4  11      721.94      713.67     30.79 o
   2  -4  11        9.15        2.03      9.73 o
   3  -4  11      460.74      440.82     24.54 o
   4  -4  11        1.02        9.59     10.09 o
   5  -4  11        7.17        1.38      9.44 o
  -3  -3  11      336.24      382.00     23.31 o
  -2  -3  11       94.01      118.30     17.06 o
  -1  -3  11      248.52      233.26     18.95 o
   0  -3  11      189.32      194.56     17.21 o
   1  -3  11        0.06       -7.84      7.84 o
   2  -3  11       45.10       43.86     11.47 o
   3  -3  11      228.88      233.33     17.94 o
   4  -3  11      626.23      591.01     27.45 o
   5  -3  11       43.33       35.73     11.47 o
   6  -3  11      740.50      754.54     31.81 o
   7  -3  11       35.06       18.59     11.11 o
  -4  -2  11        1.97       17.58     10.24 o
  -3  -2  11        0.33       -6.61      8.42 o
  -2  -2  11       10.26       -5.52      8.64 o
  -1  -2  11     1053.05     1031.21     36.96 o
   0  -2  11      336.97      371.46     21.71 o
   1  -2  11      198.90      190.85     16.41 o
   2  -2  11     1216.62     1254.06     39.79 o
   3  -2  11       33.02       15.47      9.80 o
   4  -2  11       24.95        5.81      8.93 o
   5  -2  11        0.64        1.52      7.48 o
   6  -2  11      112.23      110.90     15.10 o
   7  -2  11      218.50      190.78     17.21 o
   8  -2  11      103.97      117.36     15.32 o
  -5  -1  11      342.09      367.83     23.31 o
  -4  -1  11      369.55      329.06     21.71 o
  -3  -1  11       54.02       38.49     11.62 o
  -2  -1  11      372.06      387.59     21.86 o
  -1  -1  11       26.65       24.62     10.60 o
   0  -1  11      488.52      492.02     23.60 o
   1  -1  11        3.48        3.41      8.06 o
   2  -1  11      888.05      875.52     31.30 o
   3  -1  11       95.88       65.94     12.35 o
   4  -1  11      142.32      121.28     14.31 o
   5  -1  11     1549.90     1563.70     45.31 o
   6  -1  11       27.77       27.09     10.46 o
   7  -1  11       18.35        5.59      8.28 o
   8  -1  11       29.79       19.97      9.66 o
   9  -1  11        5.10        2.54      9.59 o
  -5   0  11        8.60       -7.12      9.15 o
  -4   0  11      448.82      425.28     23.31 o
  -3   0  11        0.06        5.30      8.64 o
  -2   0  11      477.77      491.15     24.04 o
  -1   0  11      446.81      469.22     23.24 o
   0   0  11      202.40      166.45     15.03 o
   1   0  11     1825.48     1839.63     48.58 o
   2   0  11       57.43       49.75     10.89 o
   3   0  11      944.63      984.88     32.75 o
   4   0  11       10.07       13.29      8.64 o
   5   0  11      152.97      131.01     13.51 o
   6   0  11       23.52       13.07      8.57 o
   7   0  11      107.56      107.92     14.52 o
   8   0  11      885.82      849.09     32.53 o
   9   0  11       26.53       12.42      9.22 o
  -5   1  11       36.49       37.11     11.47 o
  -4   1  11      105.45      114.38     14.67 o
  -3   1  11      173.99      203.05     16.63 o
  -2   1  11        0.65       -6.97      7.04 o
  -1   1  11      955.06     1043.19     34.06 o
   0   1  11       14.37       29.48      9.22 o
   1   1  11       71.42       57.44     10.82 o
   2   1  11      147.01      165.07     13.80 o
   3   1  11      615.74      636.97     25.05 o
   4   1  11     2972.45     3019.05     67.60 o
   5   1  11      237.98      212.86     10.80 o
   6   1  11     1200.12     1144.19     29.55 o
   7   1  11        0.69       -1.06      5.26 o
   8   1  11        1.30        0.61      5.62 o
   9   1  11       50.09       50.47     12.93 o
  10   1  11       17.37       21.13     10.82 o
  -5   2  11       25.81       32.10     11.04 o
  -4   2  11        7.89        6.32      8.57 o
  -3   2  11      108.91      113.22     13.87 o
  -2   2  11      127.85      119.54     13.72 o
  -1   2  11      722.43      779.02     27.96 o
   0   2  11       67.51       95.06     12.64 o
   1   2  11      168.58      169.43     13.36 o
   2   2  11      191.84      214.55     14.81 o
   3   2  11       39.42       46.86     10.17 o
   4   2  11       10.71        7.65      5.00 o
   5   2  11       19.40       17.89      5.53 o
   6   2  11      410.82      421.52     14.50 o
   7   2  11     1326.31     1321.25     40.34 o
   8   2  11      513.32      496.99     17.15 o
   9   2  11     1090.76     1047.48     25.90 o
  10   2  11        8.25       -7.92      8.64 o
  -5   3  11      212.30      178.58     16.05 o
  -4   3  11      199.60      212.78     16.19 o
  -3   3  11      584.32      657.17     26.50 o
  -2   3  11      125.70      123.24     12.56 o
  -1   3  11        2.86       -0.55      4.62 o
   0   3  11        4.14        1.64      4.77 o
   1   3  11      202.26      216.78     10.18 o
   2   3  11      330.50      341.15     11.89 o
   3   3  11       43.66       39.09      6.94 o
   4   3  11      190.84      170.67      9.25 o
   5   3  11      248.21      230.30     11.48 o
   6   3  11       12.99       11.17      5.33 o
   7   3  11        3.11       -0.71      4.87 o
   8   3  11       54.88       54.61      8.14 o
   9   3  11       54.02       43.68      8.19 o
  10   3  11      345.18      314.93     11.59 o
  11   3  11      205.20      224.44     14.66 o
  -5   4  11      182.73      184.54     16.34 o
  -4   4  11       54.91       59.84     11.47 o
  -3   4  11       10.11        9.14      5.44 o
  -2   4  11      373.36      353.57     12.99 o
  -1   4  11      659.34      662.71     28.72 o
   0   4  11     1325.10     1369.38     26.11 o
   1   4  11      221.65      210.04     10.21 o
   2   4  11        5.71        4.33      4.39 o
   3   4  11        6.91        2.26      4.63 o
   4   4  11      239.21      243.09     14.56 o
   5   4  11       11.48        5.84      4.77 o
   6   4  11        8.41        6.00      5.70 o
   7   4  11       25.04       17.23      5.84 o
   8   4  11      395.46      414.86     15.34 o
   9   4  11       19.41       21.63      6.80 o
  10   4  11       17.87       13.29      5.73 o
  11   4  11      105.66       89.44      8.51 o
  -5   5  11       51.40       38.71     11.18 o
  -4   5  11      102.20       76.11     12.78 o
  -3   5  11      138.36      136.02     14.38 o
  -2   5  11      578.08      580.41     23.60 o
  -1   5  11        0.61       -4.20      4.20 o
   0   5  11       15.01       14.46      5.02 o
   1   5  11      266.95      236.06     10.33 o
   2   5  11      670.45      649.33     36.71 o
   3   5  11     1591.60     1603.60     28.59 o
   4   5  11      497.71      488.70     16.19 o
   5   5  11        9.25        9.82      6.14 o
   6   5  11      106.52      105.99      8.40 o
   7   5  11      150.06      148.85     10.00 o
   8   5  11      146.26      147.79     13.22 o
   9   5  11       34.56       23.54      5.54 o
  10   5  11        4.10        7.52      5.07 o
  11   5  11       99.22      116.25     11.36 o
  -5   6  11        7.80        4.87      9.08 o
  -4   6  11       11.19       -2.18      8.35 o
  -3   6  11      152.41      150.76     14.01 o
  -2   6  11       51.45       52.29     11.04 o
  -1   6  11      664.76      717.95     27.09 o
   0   6  11      277.09      308.36     18.15 o
   1   6  11      308.63      297.17     17.28 o
   2   6  11      155.93      146.41     13.43 o
   3   6  11        8.02       18.23      8.86 o
   4   6  11      211.14      191.44     14.89 o
   5   6  11      249.58      228.75     12.24 o
   6   6  11      426.59      413.36     13.99 o
   7   6  11      578.05      619.28     17.58 o
   8   6  11       28.69       17.50      9.37 o
   9   6  11      233.91      195.62      8.99 o
  10   6  11       15.05       11.04      5.32 o
  11   6  11       56.96       64.40      9.46 o
  -4   7  11       72.94       64.56     13.51 o
  -3   7  11       66.01       72.91     12.05 o
  -2   7  11        7.88        2.03      8.79 o
  -1   7  11        7.57       -5.59      7.33 o
   0   7  11        1.23       -3.49      6.97 o
   1   7  11       22.70       18.95      9.37 o
   2   7  11     1340.31     1409.61     40.23 o
   3   7  11       60.06       57.59     10.97 o
   4   7  11      110.70      125.78     14.52 o
   5   7  11     1019.61      993.81     33.33 o
   6   7  11        8.57       18.59      8.79 o
   7   7  11       78.93       78.14     13.29 o
   8   7  11       68.15       41.90     11.55 o
   9   7  11        3.78       -8.71      8.71 o
  10   7  11      181.52      213.58     18.59 o
  11   7  11      133.46      129.12     17.79 o
  -4   8  11      143.82      123.97     15.98 o
  -3   8  11        5.04        6.39      8.71 o
  -2   8  11      572.49      549.97     25.63 o
  -1   8  11      233.51      223.39     16.99 o
   0   8  11      443.59      436.03     22.22 o
   1   8  11        1.46       -1.23      7.48 o
   2   8  11       59.96       38.35     10.09 o
   3   8  11       37.04       31.88      9.66 o
   4   8  11       63.45       60.86     11.77 o
   5   8  11      561.85      612.86     26.14 o
   6   8  11       14.24       11.77      8.79 o
   7   8  11       19.61       21.42     10.31 o
   8   8  11      790.29      732.54     30.93 o
   9   8  11       27.06       34.50     11.77 o
  10   8  11        1.44        2.32      8.86 o
  -3   9  11       81.53       57.88     12.64 o
  -2   9  11      168.12      197.03     17.06 o
  -1   9  11      100.45       79.09     13.22 o
   0   9  11        6.45        3.85      9.37 o
   1   9  11      325.89      353.89     20.48 o
   2   9  11      250.17      288.09     18.88 o
   3   9  11      865.29      818.16     31.01 o
   4   9  11        2.77       -0.94      8.13 o
   5   9  11       85.23       91.50     13.36 o
   6   9  11       64.90       80.61     13.07 o
   7   9  11        7.75       12.78     10.31 o
   8   9  11      142.93      158.46     18.01 o
   9   9  11       33.27       42.56     12.71 o
  10   9  11        4.14        9.73     10.39 o
  -2  10  11        1.06       -4.65      9.15 o
  -1  10  11      376.58      378.73     23.09 o
   0  10  11      170.86      176.62     17.21 o
   1  10  11      161.16      145.32     16.41 o
   2  10  11        4.78       -5.01      8.28 o
   3  10  11       43.69       53.45     12.42 o
   4  10  11      117.65      110.24     15.03 o
   5  10  11       50.69       54.90     12.42 o
   6  10  11      454.79      445.62     23.75 o
   7  10  11       14.56       12.56      9.80 o
   8  10  11       74.86       97.24     15.61 o
   9  10  11       44.05       66.38     13.87 o
   0  11  11      246.24      203.34     18.08 o
   1  11  11        1.08       -8.13      8.50 o
   2  11  11      769.84      816.78     33.11 o
   3  11  11      184.59      189.11     17.50 o
   4  11  11      138.70      115.47     15.54 o
   5  11  11       48.38       54.25     12.64 o
   6  11  11       60.28       69.79     13.87 o
   7  11  11       14.48        8.13     10.09 o
   8  11  11        0.54       -8.42      8.42 o
   2  12  11        3.55        3.92     10.46 o
   3  12  11       27.76       22.95     11.18 o
   4  12  11        3.24        5.96     10.17 o
   5  12  11      510.53      530.15     27.30 o
   6  12  11       24.23       23.89     11.04 o
  -1  -3  12       19.56       19.32     10.46 o
   0  -3  12       13.15       18.45     11.04 o
   1  -3  12       27.60       29.63     11.91 o
   2  -3  12      434.42      424.12     24.25 o
   3  -3  12       40.92       35.44     11.98 o
   4  -3  12      172.47      161.80     16.48 o
   5  -3  12       86.24      112.42     16.27 o
  -2  -2  12      522.14      509.96     27.23 o
  -1  -2  12       99.37      101.75     15.47 o
   0  -2  12      998.46     1080.08     38.78 o
   1  -2  12       96.59      115.55     15.83 o
   2  -2  12       11.22        8.28      9.44 o
   3  -2  12        0.11       -1.52      7.63 o
   4  -2  12       39.44       51.64     12.27 o
   5  -2  12      327.57      306.33     20.84 o
   6  -2  12       40.99       32.17     11.62 o
  -3  -1  12      279.01      289.40     20.70 o
  -2  -1  12      165.72      166.52     16.77 o
  -1  -1  12       58.50       77.71     14.23 o
   0  -1  12      387.00      418.16     23.24 o
   1  -1  12      472.26      413.15     22.80 o
   2  -1  12      238.51      218.59     17.36 o
   3  -1  12     1423.52     1445.62     44.08 o
   4  -1  12        2.85        2.76      7.99 o
   5  -1  12      235.45      174.15     16.05 o
   6  -1  12       18.05       24.84      9.80 o
   7  -1  12        0.51        7.12      9.22 o
  -4   0  12      548.92      533.49     27.23 o
  -3   0  12       39.54       37.04     12.20 o
  -2   0  12      124.11      142.20     16.19 o
  -1   0  12      972.61     1011.82     36.16 o
   0   0  12       23.90       21.71     10.24 o
   1   0  12      835.91      875.88     32.17 o
   2   0  12        1.66       -5.08      7.70 o
   3   0  12       74.76       71.10     12.85 o
   4   0  12      293.68      293.61     19.03 o
   5   0  12      240.21      185.63     16.27 o
   6   0  12      840.21      825.56     31.81 o
   7   0  12        9.66        6.32      9.08 o
   8   0  12      240.81      211.04     17.79 o
  -4   1  12       15.60       24.04     11.26 o
  -3   1  12        0.55       -3.85      8.13 o
  -2   1  12      120.47      135.80     15.76 o
  -1   1  12      525.54      501.02     24.25 o
   0   1  12       21.48       19.97      9.44 o
   1   1  12      174.27      159.19     14.89 o
   2   1  12     1549.38     1568.49     44.15 o
   3   1  12       99.36      106.11     14.38 o
   4   1  12      971.71      927.66     32.53 o
   5   1  12       29.86       31.37     10.24 o
   6   1  12      145.49      138.56     14.16 o
   7   1  12       91.22      105.45     14.60 o
   8   1  12      111.81      101.30     10.50 o
   9   1  12      178.38      206.32     17.79 o
  -4   2  12       77.72       90.05     14.31 o
  -3   2  12      826.07      779.45     30.72 o
  -2   2  12      154.94      157.59     14.67 o
  -1   2  12        7.04        7.70      8.13 o
   0   2  12      315.14      345.61     19.39 o
   1   2  12      186.14      176.04     14.45 o
   2   2  12      123.43      126.29     12.85 o
   3   2  12       16.38       22.95      8.50 o
   4   2  12      382.38      409.16     20.48 o
   5   2  12     1062.79     1031.99     26.25 o
   6   2  12      214.60      202.74     11.33 o
   7   2  12      880.84      886.98     22.69 o
   8   2  12       50.41       48.46      8.37 o
   9   2  12      194.94      167.90     12.19 o
  -4   3  12       45.38       59.19     12.64 o
  -3   3  12        6.49       -0.80      7.77 o
  -2   3  12       40.56       50.76     10.82 o
  -1   3  12        0.35        4.65      8.06 o
   0   3  12     1282.69     1394.36     40.01 o
   1   3  12      102.27       80.10     11.76 o
   2   3  12       58.53       75.93     15.07 o
   3   3  12     1265.65     1361.69     27.00 o
   4   3  12        2.64       -3.99      5.06 o
   5   3  12        4.40        6.01      6.90 o
   6   3  12       17.10        5.40      5.64 o
   7   3  12      212.59      216.71     16.12 o
   8   3  12      285.88      315.52     19.57 o
   9   3  12      218.12      231.35     13.02 o
  10   3  12      430.06      487.90     18.36 o
  -4   4  12      206.53      181.63     15.61 o
  -3   4  12      190.43      174.73     14.89 o
  -2   4  12      319.85      325.57     18.95 o
  -1   4  12      644.30      649.18     25.42 o
   0   4  12        8.09       -3.70      4.82 o
   1   4  12       35.76       29.28     10.17 o
   2   4  12      306.10      298.20     12.01 o
   3   4  12      400.37      401.98     13.63 o
   4   4  12      176.69      168.67      9.97 o
   5   4  12      187.82      181.82     10.31 o
   6   4  12      614.68      626.38     25.31 o
   7   4  12       16.89        8.74      5.88 o
   8   4  12       69.91       61.16      8.42 o
   9   4  12       31.06       31.37      7.77 o
  10   4  12       44.66       41.53      6.54 o
  -3   5  12       49.32       37.76      9.59 o
  -2   5  12       23.84        8.28      8.93 o
  -1   5  12      349.81      321.79     18.73 o
   0   5  12      114.12       90.49     12.05 o
   1   5  12      349.44      348.20     12.66 o
   2   5  12     1418.80     1456.29     36.13 o
   3   5  12      149.99      150.77     10.17 o
   4   5  12      387.00      376.31     13.51 o
   5   5  12      340.07      330.87     17.57 o
   6   5  12       18.01       23.08      7.30 o
   7   5  12       89.28       88.28     17.32 o
   8   5  12      238.76      267.30     15.68 o
   9   5  12       99.57      106.66     10.85 o
  10   5  12        0.26        2.62      4.83 o
  -4   6  12      182.92      186.57     16.19 o
  -3   6  12      220.86      224.84     17.50 o
  -2   6  12       84.06      100.00     13.87 o
   0   6  12       26.31       26.29      9.15 o
   1   6  12       24.75       23.24      8.86 o
   2   6  12      196.04      158.82     14.01 o
   3   6  12        3.69       -3.27      7.26 o
   4   6  12      243.33      238.28     17.50 o
   5   6  12     1781.77     1807.54     48.51 o
   6   6  12      156.33      142.99      9.64 o
   7   6  12      320.79      296.87     12.98 o
   8   6  12       38.56       37.17      7.65 o
   9   6  12      132.85      153.04      8.52 o
  10   6  12       26.76       20.58      5.75 o
  -2   7  12      171.85      159.77     15.32 o
  -1   7  12      300.41      283.52     19.03 o
   0   7  12      633.11      660.22     26.94 o
   2   7  12        5.33       -0.65      7.55 o
   3   7  12      332.38      373.94     20.40 o
   4   7  12       25.77       22.80      9.08 o
   5   7  12        1.50       12.56      8.64 o
   6   7  12       11.86       24.84      9.88 o
   7   7  12      133.92      173.43     17.86 o
   8   7  12      710.86      732.98     31.22 o
   9   7  12      200.21      173.14     18.81 o
  10   7  12      234.62      254.47     20.19 o
  -2   8  12      175.30      186.21     17.21 o
  -1   8  12       68.75       74.22     14.23 o
   0   8  12       10.37       14.52      9.15 o
   1   8  12       68.73       51.34     11.77 o
   2   8  12      111.85       95.64     13.36 o
   3   8  12      364.03      327.97     19.61 o
   4   8  12       12.31       20.33      9.73 o
   5   8  12       29.21       51.85     11.84 o
   6   8  12      380.72      384.76     22.29 o
   7   8  12       11.20        9.88      9.30 o
   8   8  12       47.42       40.45     11.98 o
   9   8  12        0.15       -7.19      9.22 o
  10   8  12       11.44       17.79     10.60 o
  -2   9  12        3.81       -3.63      9.30 o
  -1   9  12      304.31      293.18     20.48 o
   0   9  12      293.18      283.52     19.53 o
   1   9  12      254.31      238.86     18.23 o
   2   9  12      223.67      226.80     17.57 o
   3   9  12       39.39       17.58      9.73 o
   4   9  12        1.31        5.16      9.08 o
   5   9  12       11.73        0.22      8.57 o
   6   9  12       22.24        1.67      8.71 o
   7   9  12       24.16       22.80     11.26 o
   8   9  12      131.11      168.26     18.15 o
   9   9  12      161.35      139.15     17.43 o
  -1  10  12       36.04       11.18     10.75 o
   0  10  12       73.85       85.40     14.31 o
   1  10  12       15.21       16.34     10.39 o
   2  10  12      368.51      322.96     21.28 o
   3  10  12      122.22       96.15     14.96 o
   4  10  12      111.25       72.99     13.72 o
   5  10  12      274.35      274.59     19.68 o
   6  10  12       92.58       77.63     13.80 o
   7  10  12       34.49       14.96     10.53 o
   8  10  12       18.34       16.63     11.11 o
   1  11  12      171.82      175.10     17.65 o
   2  11  12      144.59      163.11     19.03 o
   3  11  12      162.63      152.87     17.79 o
   4  11  12       23.57       28.10     11.69 o
   5  11  12      131.24      122.73     16.92 o
   6  11  12       10.58        0.00      9.44 o
   7  11  12       37.08       26.36     11.91 o
   1  -2  13       50.58       40.23     13.22 o
   2  -2  13        8.90        1.60     10.02 o
   3  -2  13      325.85      354.25     22.80 o
  -1  -1  13      414.94      378.37     23.82 o
   0  -1  13       10.55       21.13     11.77 o
   1  -1  13      810.92      849.16     33.98 o
   2  -1  13      107.66      111.91     16.27 o
   3  -1  13       60.26       62.31     13.73 o
   4  -1  13        0.11       -1.74      8.93 o
   5  -1  13       16.51       28.98     11.26 o
   6  -1  13      117.12       93.25     15.18 o
  -2   0  13        1.46       13.44      9.88 o
  -1   0  13      113.24      101.16     15.76 o
   0   0  13        0.12       -4.43      9.01 o
   1   0  13        1.78       -2.76      9.22 o
   2   0  13      408.72      404.29     22.95 o
   3   0  13       49.89       73.78     13.29 o
   4   0  13      911.74      844.37     33.26 o
   5   0  13       70.26       56.65     13.22 o
   6   0  13      409.62      438.13     24.25 o
   7   0  13       50.51       51.49     12.71 o
  -2   1  13        3.91        5.96      8.79 o
  -1   1  13       52.52       43.28     12.20 o
   0   1  13      771.91      867.24     33.40 o
   1   1  13       54.48       61.08     12.49 o
   2   1  13      259.99      256.07     18.30 o
   3   1  13       60.22       63.98     12.56 o
   4   1  13       15.43       18.37      9.95 o
   5   1  13      198.12      215.40     17.36 o
   6   1  13      115.62       97.53     14.52 o
   7   1  13      343.96      322.88     21.06 o
   8   1  13       23.92       34.28     11.33 o
  -3   2  13        2.25        7.04      9.37 o
  -2   2  13       64.09       69.57     13.80 o
  -1   2  13       33.97       17.65      9.95 o
   0   2  13        0.88        4.21      8.28 o
   1   2  13       94.41      102.40     13.80 o
   2   2  13      182.42      169.14     15.39 o
   3   2  13      601.23      586.29     25.78 o
   4   2  13       62.22       59.84     11.91 o
   5   2  13      586.50      598.05     26.65 o
   6   2  13       97.76      108.21     14.96 o
   7   2  13       20.42        8.57      9.73 o
   8   2  13       24.86       36.50      8.20 o
  -3   3  13       74.62       70.66     13.07 o
  -2   3  13      342.72      339.00     20.55 o
  -1   3  13      402.09      409.30     22.37 o
   0   3  13       29.25       39.58     10.46 o
   1   3  13      653.70      685.49     27.52 o
   2   3  13      128.63      160.28     14.96 o
   3   3  13        2.49       -5.01      7.04 o
   4   3  13      101.35       96.15     13.14 o
   5   3  13      257.64      256.76     12.44 o
   6   3  13      264.85      279.08     13.09 o
   7   3  13       27.54       24.95      7.18 o
   8   3  13      763.42      820.54     22.72 o
   9   3  13       12.85       12.95      7.43 o
  -2   4  13        1.25       -2.40      7.77 o
  -1   4  13       31.30       39.22     10.46 o
   0   4  13        3.62       -2.18      7.04 o
   1   4  13      146.90      146.55     13.65 o
   2   4  13      619.01      662.61     26.00 o
   3   4  13      226.05      237.22     11.71 o
   4   4  13      870.59      958.96     23.05 o
   5   4  13       67.77       70.31      8.40 o
   6   4  13      108.32       99.95      9.90 o
   7   4  13        0.06        3.87      5.86 o
   8   4  13      182.60      182.06     12.00 o
   9   4  13      165.55      188.84     12.49 o
   0   5  13      883.50      900.86     31.22 o
   1   5  13        9.81        8.93      8.64 o
   2   5  13       56.28       54.38     13.22 o
   3   5  13       48.32       59.20      7.64 o
   4   5  13       41.32       54.15     14.96 o
   5   5  13      502.61      507.94     19.75 o
   6   5  13      236.11      278.32     41.94 o
   7   5  13      288.29      309.11     26.00 o
   8   5  13       17.63       17.75      6.77 o
   9   5  13      258.22      246.47     14.05 o
  -2   6  13        1.18       -7.92      7.92 o
  -1   6  13        0.71       -6.75      6.75 o
   0   6  13      205.04      181.41     15.98 o
   1   6  13        7.43        0.15      7.84 o
   3   6  13      824.92      868.62     31.59 o
   4   6  13       66.90       64.13     12.35 o
   5   6  13      337.61      351.78     20.84 o
   6   6  13       25.59       34.50     10.68 o
   7   6  13        0.12       -2.76      8.79 o
   8   6  13       94.90      107.32     10.62 o
   9   6  13       42.33       49.48      8.69 o
  -2   7  13      245.61      223.24     17.86 o
  -1   7  13      149.14      140.09     15.98 o
   0   7  13        6.09        6.25      9.30 o
   1   7  13       55.26       55.63     12.20 o
   2   7  13       19.87       15.98      9.66 o
   3   7  13       17.25       16.41      9.08 o
   4   7  13       16.98       11.11      8.79 o
   5   7  13      101.38      115.98     14.81 o
   6   7  13      355.24      356.65     22.29 o
   7   7  13       27.00       32.54     11.40 o
   8   7  13      401.53      407.27     24.25 o
   9   7  13        7.86        7.33      9.88 o
  -1   8  13       57.90       52.72     12.06 o
   0   8  13       14.30       14.74      9.80 o
   1   8  13      134.68      124.91     16.12 o
   2   8  13      234.02      235.37     18.44 o
   3   8  13      168.22      187.44     16.41 o
   4   8  13      251.05      250.26     18.37 o
   5   8  13       14.22       22.80     10.09 o
   6   8  13       41.95       51.27     12.93 o
   7   8  13        6.52        5.96      9.59 o
   8   8  13       79.49       91.65     15.32 o
   9   8  13       56.87       58.03     14.02 o
   0   9  13      301.67      287.15     20.33 o
   1   9  13        1.31       -7.12      8.06 o
   2   9  13        5.17       -3.12      8.50 o
   3   9  13        8.69       -1.02      8.71 o
   4   9  13       12.27        4.21      9.15 o
   5   9  13      209.40      250.33     19.53 o
   6   9  13      269.19      260.28     19.82 o
   7   9  13      163.85      185.12     18.52 o
   8   9  13        0.10       -0.22      9.51 o
   1  10  13       25.93       27.02     12.35 o
   2  10  13      125.64      121.57     16.56 o
   3  10  13      355.33      341.76     22.00 o
   4  10  13        9.78       -8.21      8.57 o
   5  10  13      108.59       90.05     14.96 o
   6  10  13       19.97       -0.15      9.51 o
   7  10  13        2.81       -0.15     10.24 o
   1   0  14        1.70       -8.50      8.50 o
   2   0  14      327.01      302.04     21.20 o
   3   0  14       51.04       41.90     12.35 o
   4   0  14      208.17      236.75     19.39 o
   0   1  14       65.39       70.08     14.02 o
   1   1  14       25.17       39.80     12.42 o
   2   1  14        1.07        5.52      8.86 o
   3   1  14       89.10       99.42     15.18 o
   4   1  14       62.69       60.71     13.00 o
   5   1  14      456.77      462.97     25.20 o
   6   1  14       32.99       25.64     11.62 o
  -1   2  14      152.85      152.72     17.57 o
   0   2  14       51.76       35.80     11.18 o
   1   2  14      520.77      535.67     26.00 o
   2   2  14        7.71       11.55     10.09 o
   3   2  14      238.61      245.98     18.44 o
   4   2  14       15.79       11.26      9.44 o
   5   2  14       29.27       34.64     11.55 o
   6   2  14        1.38       -3.92      8.21 o
   7   2  14       49.40       77.20     14.67 o
  -1   3  14      219.47      260.06     19.53 o
   0   3  14       62.41       55.56     12.35 o
   1   3  14        8.57        2.32      8.28 o
   2   3  14      124.21      154.76     16.27 o
   3   3  14      148.08      168.19     15.90 o
   4   3  14      330.96      337.70     20.48 o
   5   3  14       14.72       -2.32      8.71 o
   6   3  14      610.77      611.92     27.38 o
   7   3  14        8.44       -0.58      8.42 o
  -1   4  14       37.63       32.54     11.77 o
   0   4  14      738.57      821.93     31.44 o
   1   4  14       27.50       34.71     10.53 o
   2   4  14      592.24      623.18     26.50 o
   3   4  14      113.47      127.09     15.18 o
   4   4  14       26.41       32.75     10.68 o
   5   4  14        4.86       11.69      9.30 o
   6   4  14       47.84       42.23      8.32 o
   7   4  14      111.99      139.19     13.54 o
   8   4  14        0.01       -6.06      6.06 o
   3   5  14      577.42      584.40     26.14 o
   4   5  14       68.68       67.76      8.86 o
   5   5  14      816.70      875.68     22.76 o
   6   5  14       75.54       76.16      9.88 o
   7   5  14      152.85      174.07     12.78 o
   8   5  14       45.65       52.00     11.47 o
   1   6  14      234.70      231.66     18.15 o
   2   6  14       14.96        8.57      9.44 o
   3   6  14      281.44      257.81     18.23 o
   4   6  14        3.40       -2.25      8.64 o
   5   6  14       17.70       -0.07      9.08 o
   6   6  14       68.79       74.29     14.09 o
   7   6  14       29.12        9.95      9.73 o
   8   6  14      563.96      632.40     30.50 o
   0   7  14        0.59        2.25      9.01 o
   1   7  14        0.85        0.29      9.22 o
   2   7  14       76.11       63.84     13.73 o
   3   7  14      273.77      261.88     19.24 o
   4   7  14      153.03      130.29     15.61 o
   5   7  14       11.07       15.83     10.68 o
   6   7  14      404.11      387.01     23.38 o
   7   7  14       17.67       15.32     10.17 o
   8   7  14        0.41       -6.17      7.70 o
   1   8  14        9.69       -0.51      9.22 o
   2   8  14       77.99       64.27     12.85 o
   3   8  14        2.27       -1.89      8.79 o
   4   8  14       29.64       26.87     10.82 o
   5   8  14       24.36       14.60     11.18 o
   6   8  14      168.09      169.58     18.59 o
   7   8  14       21.33       14.67     10.68 o
   2   9  14       16.66       24.11     11.84 o
   3   9  14      256.59      226.29     18.88 o
   4   9  14       25.78       26.80     11.11 o
   5   9  14      196.44      175.68     17.28 o
   6   9  14        5.29        5.52     10.17 o
   3   3  15       48.11       57.01     12.85 o
   4   3  15      141.26      125.93     16.27 o
   2   4  15      118.92      154.25     16.77 o
   3   4  15        2.83        0.44      8.64 o
   4   4  15        5.08       16.12     10.24 o
   5   4  15       81.66       83.59     13.87 o
   5   5  15      208.93      213.00     16.85 o
   4   6  15       59.31       51.71     12.20 o
   5   6  15        2.41        7.92      9.73 o
   3   7  15        4.46        1.96      9.66 o
   4   7  15      164.17      160.78     17.72 o
 
